# Supplementary material for: Comparative Genome Analysis of Scutellaria baicalensis and Scutellaria barbata Reveals the Evolution of Active Flavonoid Biosynthesis
Source: Genomics Proteomics Bioinformatics. 2020 Nov 4;18(3):230–40. doi: 10.1016/j.gpb.2020.06.002 (PMC7801248; doi:10.1016/j.gpb.2020.06.002)
Supplement: Supplementary Table S13 — Pfam annotation of genes with high expression in the root ofS. baicalensis. [file mmc32.xlsx]

## Sheet: Table S13
Table S13 Pfam annotation of genes with high expression in the roots of S. baicalensis
Gene ID	Pfam name	Pfam ID	E value	Pfam annotation
Sbar3C210T25.1	NAGLU	PF05089.11	1e-132	Alpha-N-acetylglucosaminidase (NAGLU) tim
Sbar12C42T14.1	Glucan_synthase	PF02364.14	2.3e-231	1,3-beta-glucan synthase component
Sbar12A169T168.1	Methyltr_RsmB-F	PF01189.16	5.6e-52	16S rRNA methyltransferase RsmB/F
Sbar3A35T38.1	DXP_redisom_C	PF08436.11	6.8e-40	1-deoxy-D-xylulose 5-phosphate reductoisomerase C-terminal
Sbar8C60T22.1	Extensin_2	PF04554.12	9.9e-26	2 Extensin-like region
Sbar10A8T106.1	Fer2	PF00111.26	1.5e-12	2Fe-2S iron-sulfur cluster binding domain
Sbar11A150T117.1	2OG-FeII_Oxy_2	PF13532.5	3.6e-45	2OG-Fe(II) oxygenase superfamily
Sbar12A38T37.1	2OG-FeII_Oxy	PF03171.19	6.1e-30	2OG-Fe(II) oxygenase superfamily
Sbar5A184T109.1	2OG-FeII_Oxy	PF03171.19	1.9e-29	2OG-Fe(II) oxygenase superfamily
Sbar4A22T184.1	2OG-FeII_Oxy	PF03171.19	8.3e-29	2OG-Fe(II) oxygenase superfamily
Sbar2A44T120.1	2OG-FeII_Oxy	PF03171.19	6.2e-28	2OG-Fe(II) oxygenase superfamily
Sbar3C78T12.1	2OG-FeII_Oxy	PF03171.19	8.5e-27	2OG-Fe(II) oxygenase superfamily
Sbar1A204T111.1	2OG-FeII_Oxy	PF03171.19	1.7e-26	2OG-Fe(II) oxygenase superfamily
Sbar6A25T107.1	2OG-FeII_Oxy	PF03171.19	5.4e-25	2OG-Fe(II) oxygenase superfamily
Sbar1C204T23.1	2OG-FeII_Oxy	PF03171.19	1.1e-24	2OG-Fe(II) oxygenase superfamily
Sbar2A196T80.1	2OG-FeII_Oxy	PF03171.19	5.9e-24	2OG-Fe(II) oxygenase superfamily
Sbar4A45T106.1	2OG-FeII_Oxy	PF03171.19	1.6e-23	2OG-Fe(II) oxygenase superfamily
Sbar1A234T201.1	2OG-FeII_Oxy	PF03171.19	3e-23	2OG-Fe(II) oxygenase superfamily
U24885A0T204.1	2OG-FeII_Oxy_3	PF13640.5	4.3e-21	2OG-Fe(II) oxygenase superfamily
Sbar5A288T231.1	2OG-FeII_Oxy	PF03171.19	4.3e-21	2OG-Fe(II) oxygenase superfamily
Sbar5A306T211.1	2OG-FeII_Oxy	PF03171.19	6.2e-21	2OG-Fe(II) oxygenase superfamily
Sbar1A92T53.1	2OG-FeII_Oxy_3	PF13640.5	8e-21	2OG-Fe(II) oxygenase superfamily
Sbar7A200T184.1	2OG-FeII_Oxy_3	PF13640.5	2.1e-20	2OG-Fe(II) oxygenase superfamily
Sbar5A272T106.1	2OG-FeII_Oxy	PF03171.19	5.7e-20	2OG-Fe(II) oxygenase superfamily
Sbar9A349T122.1	2OG-FeII_Oxy	PF03171.19	7.1e-20	2OG-Fe(II) oxygenase superfamily
Sbar7A46T88.1	2OG-FeII_Oxy_3	PF13640.5	5.1e-19	2OG-Fe(II) oxygenase superfamily
Sbar4A310T158.1	2OG-FeII_Oxy	PF03171.19	8.1e-19	2OG-Fe(II) oxygenase superfamily
Sbar9A349T119.1	2OG-FeII_Oxy	PF03171.19	1.6e-16	2OG-Fe(II) oxygenase superfamily
Sbar9A349T121.1	2OG-FeII_Oxy	PF03171.19	5.7e-14	2OG-Fe(II) oxygenase superfamily
Sbar2A120T57.1	2OG-FeII_Oxy	PF03171.19	1.4e-11	2OG-Fe(II) oxygenase superfamily
Sbar9C36T15.1	2-oxoacid_dh	PF00198.22	7.4e-64	2-oxoacid dehydrogenases acyltransferase(catalytic domain)
Sbar7A208T120.1	RNase_PH	PF01138.20	8.6e-45	3' exoribonuclease family, domain 1
Sbar5C306T26.1	DHBP_synthase	PF00926.18	1.8e-86	3,4-dihydroxy-2-butanone 4-phosphate synthase
Sbar10A141T52.1	DNA_pol_A_exo1	PF01612.19	1.1e-22	3'-5' exonuclease
Sbar5C264T31.1	DNA_pol_A_exo1	PF01612.19	9.5e-16	3'-5' exonuclease
Sbar13C66T27.1	DNA_pol_A_exo1	PF01612.19	7e-11	3'-5' exonuclease
Sbar2A271T81.1	3Beta_HSD	PF01073.18	1.8e-69	3-beta hydroxysteroid dehydrogenase/isomerase family
Sbar11A157T161.1	Glycos_transf_N	PF04413.15	1.3e-49	3-Deoxy-D-manno-octulosonic-acid transferase (kdotransferase)
Sbar12A1T137.1	3HCDH_N	PF02737.17	1.8e-61	3-hydroxyacyl-CoA dehydrogenase, NAD binding domain
Sbar9A219T184.1	3HCDH_N	PF02737.17	1.7e-43	3-hydroxyacyl-CoA dehydrogenase, NAD binding domain
Sbar1A30T91.1	ACPS	PF01648.19	2.7e-18	4'-phosphopantetheinyl transferase superfamily
Sbar3A8T226.1	MMR_HSR1	PF01926.22	1.4e-14	50S ribosome-binding GTPase
Sbar13A119T35.1	MMR_HSR1	PF01926.22	2.7e-13	50S ribosome-binding GTPase
Sbar9A189T96.1	AMPKBI	PF04739.14	2.1e-22	5'-AMP-activated protein kinase beta subunit, interaction domain
Sbar5A197T102.1	Ribosomal_60s	PF00428.18	9.7e-22	60s Acidic ribosomal protein
Sbar6P123T32.1	Ribosomal_60s	PF00428.18	6e-19	60s Acidic ribosomal protein
Sbar9C250T11.1	6PGD	PF00393.18	1.5e-127	6-phosphogluconate dehydrogenase, C-terminal domain
Sbar10C36T36.1	zf-A20	PF01754.15	2e-13	A20-like zinc finger
Sbar3A248T99.1	AAA_33	PF13671.5	1.6e-21	AAA domain
Sbar5A117T53.1	AAA_23	PF13476.5	6.3e-18	AAA domain
Sbar9A327T111.1	AAA_2	PF07724.13	8.2e-59	AAA domain (Cdc48 subfamily)
Sbar12C183T43.1	AAA_2	PF07724.13	4.4e-58	AAA domain (Cdc48 subfamily)
Sbar9C366T29.1	AAA_5	PF07728.13	1.2e-109	AAA domain (dynein-related subfamily)
Sbar11A34T52.1	AAR2	PF05282.10	1e-93	AAR2 protein
U63784A0T4.1	ABC_tran	PF00005.26	4e-46	ABC transporter
Sbar5C217T20.1	ABC_tran	PF00005.26	9.9e-23	ABC transporter
Sbar3C22T24.1	ABC_tran	PF00005.26	7.8e-19	ABC transporter
Sbar9A99T44.1	ABC_membrane	PF00664.22	4.6e-116	ABC transporter transmembrane region
Sbar1A236T148.1	ABC_membrane	PF00664.22	1.4e-112	ABC transporter transmembrane region
Sbar4A332T156.1	ABC_membrane	PF00664.22	3.1e-91	ABC transporter transmembrane region
Sbar1A226T149.1	ABC_membrane	PF00664.22	1.5e-53	ABC transporter transmembrane region
Sbar9C339T34.1	ABC_membrane	PF00664.22	5.5e-53	ABC transporter transmembrane region
Sbar13A159T86.1	ABC_membrane	PF00664.22	1.8e-48	ABC transporter transmembrane region
Sbar13A182T307.1	ABC1	PF03109.15	5.9e-38	ABC1 family
Sbar4A201T125.1	ABC2_membrane_3	PF12698.6	1.9e-64	ABC-2 family transporter protein
Sbar9C271T37.1	ABC2_membrane	PF01061.23	2e-94	ABC-2 type transporter
Sbar9A349T118.1	ABC2_membrane	PF01061.23	5.1e-91	ABC-2 type transporter
Sbar4A40T126.1	ABC2_membrane	PF01061.23	1.9e-90	ABC-2 type transporter
Sbar11P173T163.1	ABC2_membrane	PF01061.23	1.1e-40	ABC-2 type transporter
Sbar3A242T110.1	ABC2_membrane	PF01061.23	1.1e-34	ABC-2 type transporter
Sbar2C255T8.1	Acetyltransf_3	PF13302.6	1.4e-24	Acetyltransferase (GNAT) domain
Sbar9P204T26.1	Acetyltransf_3	PF13302.6	4.7e-24	Acetyltransferase (GNAT) domain
Sbar5A170T75.1	Acetyltransf_1	PF00583.24	5.5e-17	Acetyltransferase (GNAT) family
Sbar9A340T137.1	Acetyltransf_1	PF00583.24	4.3e-16	Acetyltransferase (GNAT) family
Sbar5A326T153.1	SCNM1_acidic	PF15805.4	6.7e-11	Acidic C-terminal region of sodium channel modifier 1 SCNM1
Sbar12A11T97.1	Aconitase	PF00330.19	1.2e-183	Aconitase family (aconitate hydratase)
Sbar6A29T86.1	ACT	PF01842.24	1.2e-42	ACT domain
Sbar5A173T178.1	ACT	PF01842.24	5.9e-29	ACT domain
Sbar7A41T70.1	ACT	PF01842.24	4.5e-26	ACT domain
Sbar11A165T186.1	ACT	PF01842.24	6.5e-10	ACT domain
Sbar8A13T178.1	Actin	PF00022.18	2.1e-148	Actin
Sbar5A302T165.1	Actin	PF00022.18	3.2e-146	Actin
Sbar2A225T182.1	Actin	PF00022.18	3.7e-61	Actin
Sbar2A192T66.1	Actin	PF00022.18	2.7e-28	Actin
Sbar8A151T47.1	Acyltransferase	PF01553.20	1.1e-18	Acyltransferase
Sbar8A165T56.1	Acyltransferase	PF01553.20	5.2e-17	Acyltransferase
Sbar5A282T123.1	Acyltransferase	PF01553.20	1e-14	Acyltransferase
Sbar1C119T7.1	Acyltransferase	PF01553.20	1.8e-14	Acyltransferase
Sbar13A6T147.1	Adaptin_N	PF01602.19	1.6e-110	Adaptin N terminal region
Sbar2A246T177.1	Adap_comp_sub	PF00928.20	3.2e-32	Adaptor complexes medium subunit family
Sbar11A145T154.1	A_deaminase	PF00962.21	8.2e-126	Adenosine/AMP deaminase
Sbar4A404T154.1	A_deaminase	PF00962.21	3.5e-98	Adenosine/AMP deaminase
Sbar9A304T159.1	A_deaminase	PF00962.21	3.8e-35	Adenosine/AMP deaminase
Sbar8P183T39.1	SAM_decarbox	PF01536.15	3.1e-99	Adenosylmethionine decarboxylase
Sbar3A19T141.1	SAM_decarbox	PF01536.15	2.5e-41	Adenosylmethionine decarboxylase
Sbar4A211T150.1	ADK	PF00406.21	2.2e-49	Adenylate kinase
Sbar11A43T44.1	APS_kinase	PF01583.19	1.9e-71	Adenylylsulphate kinase
Sbar5A295T190.1	Arf	PF00025.20	5.4e-65	ADP-ribosylation factor family
Sbar3C69T15.1	Arf	PF00025.20	1.5e-23	ADP-ribosylation factor family
Sbar5A251T167.1	AFG1_ATPase	PF03969.15	1.5e-95	AFG1-like ATPase
Sbar2A227T87.1	Agenet	PF05641.11	1.1e-65	Agenet domain
Sbar10C139T12.1	Agenet	PF05641.11	1.2e-46	Agenet domain
Sbar2C292T13.1	Agenet	PF05641.11	1.8e-24	Agenet domain
Sbar13C24T27.1	Agenet	PF05641.11	1.5e-23	Agenet domain
Sbar1A234T207.1	Agenet	PF05641.11	4e-20	Agenet domain
Sbar12C24T12.1	Agenet	PF05641.11	5.9e-13	Agenet domain
Sbar9A232T184.1	Agenet	PF05641.11	3.1e-12	Agenet domain
U728C0T4.1	Agglutinin	PF07468.10	1.5e-13	Agglutinin domain
Sbar4A416T143.1	AhpC-TSA_2	PF13911.5	2.8e-18	AhpC/TSA antioxidant enzyme
Sbar9C354T30.1	AKAP7_NLS	PF10469.8	1.7e-65	AKAP7 2'5' RNA ligase-like domain
Sbar1A144T104.1	ADH_N	PF08240.11	3.1e-28	Alcohol dehydrogenase GroES-like domain
Sbar5A331T195.1	ADH_N	PF08240.11	3.7e-26	Alcohol dehydrogenase GroES-like domain
Sbar7A48T188.1	ADH_N	PF08240.11	6.1e-26	Alcohol dehydrogenase GroES-like domain
Sbar2A59T124.1	ADH_N	PF08240.11	2.6e-25	Alcohol dehydrogenase GroES-like domain
Sbar8A49T143.1	Aldedh	PF00171.21	1e-153	Aldehyde dehydrogenase family
Sbar1A60T54.1	Aldo_ket_red	PF00248.20	2.8e-74	Aldo/keto reductase family
Sbar9A217T156.1	Aldo_ket_red	PF00248.20	9.4e-69	Aldo/keto reductase family
Sbar4A401T174.1	Aldo_ket_red	PF00248.20	2.7e-53	Aldo/keto reductase family
Sbar4A379T130.1	Aldo_ket_red	PF00248.20	1.2e-48	Aldo/keto reductase family
Sbar4A314T147.1	Aldose_epim	PF01263.19	1.8e-87	Aldose 1-epimerase
U64A0T59.1	Aldose_epim	PF01263.19	1.9e-58	Aldose 1-epimerase
Sbar11A144T105.1	Alfin	PF12165.7	1.7e-63	Alfin
Sbar5A193T110.1	ALG11_N	PF15924.4	3.2e-86	ALG11 mannosyltransferase N-terminus
Sbar1A225T137.1	ALG3	PF05208.12	9.3e-136	ALG3 protein
Sbar5A268T135.1	Glyco_transf_22	PF03901.16	8.5e-48	Alg9-like mannosyltransferase family
Sbar10A189T112.1	Glyco_hydro_100	PF12899.6	2.3e-215	Alkaline and neutral invertase
Sbar6A127T51.1	Glyco_hydro_100	PF12899.6	1e-213	Alkaline and neutral invertase
Sbar13A163T103.1	Abhydrolase_3	PF07859.12	1e-62	alpha/beta hydrolase fold
Sbar1A220T154.1	Abhydrolase_3	PF07859.12	7.2e-59	alpha/beta hydrolase fold
Sbar9P358T33.1	Abhydrolase_3	PF07859.12	3.9e-49	alpha/beta hydrolase fold
Sbar1C33T18.1	Abhydrolase_3	PF07859.12	2e-46	alpha/beta hydrolase fold
Sbar11A181T133.1	Abhydrolase_3	PF07859.12	4.2e-38	alpha/beta hydrolase fold
Sbar5A336T200.1	Abhydrolase_1	PF00561.19	1.4e-30	alpha/beta hydrolase fold
Sbar12A132T99.1	Abhydrolase_1	PF00561.19	1.6e-21	alpha/beta hydrolase fold
Sbar7A73T100.1	Abhydrolase_1	PF00561.19	1.4e-20	alpha/beta hydrolase fold
Sbar5A290T136.1	Abhydrolase_1	PF00561.19	5.9e-15	alpha/beta hydrolase fold
Sbar11A179T178.1	AOX	PF01786.16	1e-79	Alternative oxidase
Sbar11A182T145.1	ALMT	PF11744.7	1.4e-138	Aluminium activated malate transporter
Sbar1A217T118.1	ALMT	PF11744.7	1e-70	Aluminium activated malate transporter
Sbar9C311T32.1	DUF3700	PF12481.7	3e-96	Aluminium induced protein
Sbar5C313T42.1	Amidase	PF01425.20	6.2e-140	Amidase
Sbar9A338T109.1	Amidase	PF01425.20	4.5e-59	Amidase
Sbar10A169T141.1	Amidase	PF01425.20	8.4e-57	Amidase
Sbar4A361T130.1	Amidohydro_1	PF01979.19	1.5e-74	Amidohydrolase family
Sbar13C63T11.1	Amidohydro_1	PF01979.19	1.4e-19	Amidohydrolase family
Sbar5A209T153.1	AA_permease_2	PF13520.5	1e-52	Amino acid permease
Sbar7C88T23.1	AA_permease_2	PF13520.5	5.7e-52	Amino acid permease
Sbar11A66T41.1	Aminotran_1_2	PF00155.20	1.6e-100	Aminotransferase class I and II
Sbar1A189T115.1	Ammonium_transp	PF00909.20	1e-139	Ammonium Transporter Family
Sbar2A308T117.1	Ammonium_transp	PF00909.20	5.4e-83	Ammonium Transporter Family
Sbar4A25T153.1	Ammonium_transp	PF00909.20	3.6e-78	Ammonium Transporter Family
Sbar3C51T20.1	Ammonium_transp	PF00909.20	7.6e-72	Ammonium Transporter Family
Sbar4A159T58.1	Ammonium_transp	PF00909.20	1e-57	Ammonium Transporter Family
Sbar11A29T81.1	Ammonium_transp	PF00909.20	7.3e-46	Ammonium Transporter Family
Sbar11C29T9.1	Ammonium_transp	PF00909.20	3.4e-26	Ammonium Transporter Family
Sbar9A326T113.1	AMP-binding	PF00501.27	1.3e-109	AMP-binding enzyme
Sbar2A179T64.1	AMP-binding	PF00501.27	4.3e-95	AMP-binding enzyme
Sbar5A169T74.1	AMP-binding	PF00501.27	3.9e-94	AMP-binding enzyme
Sbar1A195T105.1	AMP-binding	PF00501.27	1.4e-75	AMP-binding enzyme
Sbar10A188T234.1	AMP-binding	PF00501.27	3.3e-32	AMP-binding enzyme
Sbar13C71T9.1	zf-AN1	PF01428.15	9.6e-12	AN1-like Zinc finger
Sbar11P161T28.1	zf-AN1	PF01428.15	9.1e-11	AN1-like Zinc finger
Sbar10C36T35.1	zf-AN1	PF01428.15	4.7e-10	AN1-like Zinc finger
Sbar3A124T47.1	ANAPC8	PF04049.12	2.5e-41	Anaphase promoting complex subunit 8 / Cdc23
Sbar13C144T16.1	ANAPC1	PF12859.6	4.6e-20	Anaphase-promoting complex subunit 1
Sbar4A183T45.1	zf-ANAPC11	PF12861.6	8.5e-33	Anaphase-promoting complex subunit 11 RING-H2 finger
Sbar11C144T19.1	ANAPC4_WD40	PF12894.6	1.2e-11	Anaphase-promoting complex subunit 4 WD40domain
Sbar12A162T147.1	ANAPC5	PF12862.6	5.6e-20	Anaphase-promoting complex subunit 5
Sbar3A248T93.1	ANAPC4	PF12896.6	7.5e-60	Anaphase-promoting complex, cyclosome, subunit 4
Sbar7A213T221.1	Ank_2	PF12796.6	1.6e-63	Ankyrin repeats (3 copies)
Sbar4C62T17.1	Ank_2	PF12796.6	1.4e-60	Ankyrin repeats (3 copies)
Sbar12A177T111.1	Ank_2	PF12796.6	1.7e-37	Ankyrin repeats (3 copies)
Sbar2A16T159.1	Ank_2	PF12796.6	1e-36	Ankyrin repeats (3 copies)
Sbar12C177T27.1	Ank_2	PF12796.6	3.3e-28	Ankyrin repeats (3 copies)
Sbar11C179T30.1	Ank_2	PF12796.6	1.4e-17	Ankyrin repeats (3 copies)
Sbar6A56T124.1	Ank_2	PF12796.6	4.2e-11	Ankyrin repeats (3 copies)
Sbar5A286T202.1	Ank_4	PF13637.5	1.6e-39	Ankyrin repeats (many copies)
Sbar4A156T82.1	Ank_4	PF13637.5	1.1e-38	Ankyrin repeats (many copies)
Sbar11A165T182.1	Ank_4	PF13637.5	5.9e-24	Ankyrin repeats (many copies)
Sbar4A92T50.1	Ank_4	PF13637.5	2.6e-11	Ankyrin repeats (many copies)
Sbar4A236T125.1	Annexin	PF00191.19	9.2e-64	Annexin
Sbar4C265T19.1	ANTH	PF07651.15	1e-56	ANTH domain
Sbar5A162T132.1	ANTH	PF07651.15	5.7e-31	ANTH domain
Sbar5A251T164.1	AP2	PF00847.19	3.3e-22	AP2 domain
Sbar1C149T17.1	AP2	PF00847.19	2.4e-21	AP2 domain
Sbar6C61T7.1	AP2	PF00847.19	3.3e-20	AP2 domain
Sbar7C15T27.1	AP2	PF00847.19	4.2e-17	AP2 domain
Sbar6A39T122.1	AP2	PF00847.19	1.2e-14	AP2 domain
Sbar1P203T17.1	AP2	PF00847.19	1.4e-14	AP2 domain
Sbar9A328T127.1	AP2	PF00847.19	1.7e-14	AP2 domain
Sbar5C98T3.1	AP2	PF00847.19	2e-14	AP2 domain
Sbar9P251T152.1	AP2	PF00847.19	2.5e-14	AP2 domain
Sbar12P126T18.1	AP2	PF00847.19	3.2e-14	AP2 domain
Sbar11P128T110.1	AP2	PF00847.19	4.1e-14	AP2 domain
Sbar5P291T113.1	AP2	PF00847.19	4.2e-14	AP2 domain
Sbar1P203T56.1	AP2	PF00847.19	5.1e-14	AP2 domain
Sbar2C25T11.1	AP2	PF00847.19	6.8e-14	AP2 domain
Sbar2A234T167.1	AP2	PF00847.19	7.5e-14	AP2 domain
Sbar5P327T122.1	AP2	PF00847.19	7.8e-14	AP2 domain
Sbar7C197T24.1	AP2	PF00847.19	9.5e-14	AP2 domain
Sbar5P270T124.1	AP2	PF00847.19	1.3e-13	AP2 domain
Sbar2C95T16.1	AP2	PF00847.19	1.5e-13	AP2 domain
Sbar5C98T13.1	AP2	PF00847.19	1.8e-13	AP2 domain
Sbar1C10T21.1	AP2	PF00847.19	1.9e-13	AP2 domain
Sbar9P241T109.1	AP2	PF00847.19	3.1e-13	AP2 domain
Sbar5C1T21.1	AP2	PF00847.19	3.5e-13	AP2 domain
Sbar4A197T158.1	AP2	PF00847.19	3.6e-13	AP2 domain
Sbar9P277T115.1	AP2	PF00847.19	4.9e-13	AP2 domain
Sbar4C191T19.1	AP2	PF00847.19	5e-13	AP2 domain
Sbar4P387T29.1	AP2	PF00847.19	8.4e-13	AP2 domain
Sbar5P137T29.1	AP2	PF00847.19	2.1e-12	AP2 domain
Sbar1A228T242.1	AP2	PF00847.19	2.2e-12	AP2 domain
Sbar2P286T50.1	AP2	PF00847.19	8.2e-12	AP2 domain
Sbar9A370T180.1	AP2	PF00847.19	1.1e-11	AP2 domain
Sbar8C7T27.1	AP2	PF00847.19	1.2e-11	AP2 domain
Sbar2A295T139.1	AP2	PF00847.19	1.4e-11	AP2 domain
Sbar8C68T10.1	AP2	PF00847.19	6e-11	AP2 domain
Sbar9P269T135.1	AP2	PF00847.19	1.4e-10	AP2 domain
Sbar6C51T21.1	AP2	PF00847.19	1.5e-10	AP2 domain
Sbar5P143T29.1	AP2	PF00847.19	5.2e-10	AP2 domain
Sbar6C68T12.1	Aph-1	PF06105.11	1.4e-51	Aph-1 protein
Sbar8A167T42.1	APO_RNA-bind	PF05634.10	6.3e-58	APO RNA-binding
Sbar5C308T34.1	DUF241	PF03087.13	1.3e-62	Arabidopsis protein of unknown function
Sbar4P260T87.1	AGP	PF06376.11	1.8e-17	Arabinogalactan peptide
Sbar2A258T66.1	ARD	PF03079.13	7.5e-64	ARD/ARD' family
Sbar9A222T165.1	Arginosuc_synth	PF00764.18	3.3e-140	Arginosuccinate synthase
Sbar1A234T198.1	Arginosuc_synth	PF00764.18	2e-133	Arginosuccinate synthase
Sbar11A175T201.1	ArgJ	PF01960.17	5.6e-15	ArgJ family
Sbar10A21T102.1	Arm	PF00514.22	9e-62	Armadillo/beta-catenin-like repeat
Sbar4A6T108.1	Arm	PF00514.22	1.5e-32	Armadillo/beta-catenin-like repeat
Sbar9A297T183.1	Arm	PF00514.22	2.4e-30	Armadillo/beta-catenin-like repeat
Sbar4A428T155.1	Arm	PF00514.22	1e-25	Armadillo/beta-catenin-like repeat
Sbar10A47T79.1	Arm	PF00514.22	3.3e-19	Armadillo/beta-catenin-like repeat
Sbar7A32T123.1	Arm	PF00514.22	2.7e-16	Armadillo/beta-catenin-like repeat
Sbar11C9T18.1	Arm	PF00514.22	2.5e-13	Armadillo/beta-catenin-like repeat
Sbar10C93T25.1	P34-Arc	PF04045.13	6.5e-25	Arp2/3 complex, 34 kD subunit p34-Arc
Sbar4A325T175.1	Arv1	PF04161.12	2.1e-33	Arv1-like family
Sbar2A30T127.1	ASF1_hist_chap	PF04729.12	1.7e-65	ASF1 like histone chaperone
Sbar5A285T208.1	Asparaginase_2	PF01112.17	4.2e-48	Asparaginase
Sbar1A159T96.1	Asn_synthase	PF00733.20	1.5e-102	Asparagine synthase
Sbar4C328T35.1	OTCace_N	PF02729.20	2.4e-46	Aspartate/ornithine carbamoyltransferase,carbamoyl-P binding domain
Sbar7A213T213.1	SQAPI	PF16845.4	2.6e-23	Aspartic acid proteinase inhibitor
Sbar4A287T154.1	SM-ATX	PF14438.5	2.1e-27	Ataxin 2 SM domain
Sbar4A180T76.1	Citrate_bind	PF16114.4	1.4e-73	ATP citrate lyase citrate-binding
Sbar7A30T78.1	DNA_ligase_A_M	PF01068.20	1.9e-45	ATP dependent DNA ligase domain
Sbar2P276T73.1	ATP-synt_A	PF00119.19	1.5e-16	ATP synthase A chain
U23073A0T51.1	ATP-synt_ab	PF00006.24	3.4e-73	ATP synthase alpha/beta family, nucleotide-binding domain
Sbar10A185T151.1	ATP-synt_ab	PF00006.24	7.6e-68	ATP synthase alpha/beta family, nucleotide-binding domain
Sbar9C125T15.1	NCA2	PF08637.9	4.1e-72	ATP synthase regulation protein NCA2
Sbar5C265T28.1	AAA	PF00004.28	4.3e-87	ATPase family associated with various cellular activities (AAA)
Sbar4A413T170.1	AAA	PF00004.28	3.3e-74	ATPase family associated with various cellular activities (AAA)
Sbar6C27T21.1	AAA	PF00004.28	5e-52	ATPase family associated with various cellular activities (AAA)
Sbar9A348T169.1	AAA	PF00004.28	2.8e-43	ATPase family associated with various cellular activities (AAA)
Sbar9A210T162.1	AAA	PF00004.28	3.3e-41	ATPase family associated with various cellular activities (AAA)
Sbar9A249T229.1	AAA	PF00004.28	9e-40	ATPase family associated with various cellular activities (AAA)
Sbar4C187T21.1	AAA	PF00004.28	3e-39	ATPase family associated with various cellular activities (AAA)
Sbar5A176T189.1	AAA	PF00004.28	1.2e-38	ATPase family associated with various cellular activities (AAA)
Sbar5C189T17.1	AAA	PF00004.28	4.7e-36	ATPase family associated with various cellular activities (AAA)
Sbar4P383T85.1	AAA	PF00004.28	1.1e-10	ATPase family associated with various cellular activities (AAA)
Sbar8A22T177.1	ATP-sulfurylase	PF01747.16	4e-65	ATP-sulfurylase
Sbar1A133T85.1	APG5	PF04106.11	1.5e-16	Autophagy protein Apg5
Sbar9A357T142.1	AUX_IAA	PF02309.15	1.1e-72	AUX/IAA family
Sbar1A207T138.1	AUX_IAA	PF02309.15	8e-62	AUX/IAA family
Sbar2C276T18.1	AUX_IAA	PF02309.15	9.9e-60	AUX/IAA family
Sbar5A252T107.1	Auxin_canalis	PF05703.10	3e-63	Auxin canalisation
Sbar1A4T119.1	Auxin_resp	PF06507.12	3.9e-32	Auxin response factor
Sbar9A194T120.1	Auxin_resp	PF06507.12	1.1e-31	Auxin response factor
Sbar8A5T73.1	Auxin_resp	PF06507.12	5.5e-24	Auxin response factor
Sbar5C315T41.1	Auxin_inducible	PF02519.13	1.4e-26	Auxin responsive protein
Sbar11P168T146.1	Auxin_inducible	PF02519.13	7.9e-25	Auxin responsive protein
Sbar4C383T28.1	Auxin_inducible	PF02519.13	1.2e-23	Auxin responsive protein
Sbar2C10T36.1	Auxin_inducible	PF02519.13	5.6e-23	Auxin responsive protein
Sbar9P333T105.1	Auxin_inducible	PF02519.13	5.9e-22	Auxin responsive protein
Sbar7A143T54.1	B3	PF02362.20	1.6e-16	B3 DNA binding domain
Sbar10A181T161.1	B3	PF02362.20	1e-14	B3 DNA binding domain
Sbar9A275T98.1	BAH	PF01426.17	7.3e-12	BAH domain
Sbar4A371T109.1	BAR_3	PF16746.4	1.2e-37	BAR domain of APPL family
Sbar9A367T112.1	B-block_TFIIIC	PF04182.11	1.1e-14	B-block binding subunit of TFIIIC
Sbar5A317T143.1	zf-B_box	PF00643.23	6e-14	B-box zinc finger
Sbar8A18T153.1	zf-B_box	PF00643.23	1.4e-12	B-box zinc finger
Sbar1C210T24.1	Beach	PF02138.17	9e-121	Beige/BEACH domain
Sbar3C100T19.1	BBE	PF08031.11	1.5e-22	Berberine and berberine like
Sbar3A99T95.1	BBE	PF08031.11	3.2e-13	Berberine and berberine like
Sbar1C178T17.1	BES1_N	PF05687.12	4.7e-64	BES1/BZR1 plant transcription factor, N-terminal
Sbar9C324T22.1	BES1_N	PF05687.12	1.1e-59	BES1/BZR1 plant transcription factor, N-terminal
Sbar1C185T14.1	ketoacyl-synt	PF00109.25	5e-56	Beta-ketoacyl synthase, N-terminal domain
Sbar1A217T120.1	bHLH-MYC_N	PF14215.5	1.5e-53	bHLH-MYC and R2R3-MYB transcription factors N-terminal
Sbar13C12T26.1	bHLH-MYC_N	PF14215.5	1.2e-18	bHLH-MYC and R2R3-MYB transcription factors N-terminal
Sbar11C24T24.1	bHLH-MYC_N	PF14215.5	1.5e-16	bHLH-MYC and R2R3-MYB transcription factors N-terminal
Sbar1C212T12.1	Biotin_carb_N	PF00289.21	4.7e-44	Biotin carboxylase, N-terminal domain
Sbar6A16T78.1	BPL_LplA_LipB	PF03099.18	4.7e-27	Biotin/lipoate A/B protein ligase family
Sbar5A253T105.1	BNR_2	PF13088.5	5.2e-79	BNR repeat-like domain
Sbar13A147T46.1	BP28CT	PF08146.11	2e-41	BP28CT (NUC211) domain
Sbar7C58T17.1	Brix	PF04427.17	1.2e-30	Brix domain
Sbar1A227T148.1	Brix	PF04427.17	1.4e-30	Brix domain
Sbar2A31T140.1	BRO1	PF03097.17	1e-107	BRO1-like domain
Sbar4A329T125.1	Bromodomain	PF00439.24	6.4e-25	Bromodomain
Sbar3C223T15.1	BSD	PF03909.16	9.4e-12	BSD domain
Sbar2A310T199.1	BT1	PF03092.15	1.1e-86	BT1 family
Sbar2A277T103.1	BT1	PF03092.15	5.7e-79	BT1 family
Sbar4A330T142.1	BT1	PF03092.15	2.1e-78	BT1 family
Sbar12C172T20.1	BTB	PF00651.30	3.1e-27	BTB/POZ domain
Sbar6A22T116.1	BTB	PF00651.30	1.7e-23	BTB/POZ domain
Sbar3P219T58.1	BTB_2	PF02214.21	3.2e-16	BTB/POZ domain
Sbar9A285T113.1	BTB	PF00651.30	6e-12	BTB/POZ domain
Sbar5P322T123.1	BURP	PF03181.14	2.5e-75	BURP domain
Sbar10P192T234.1	BURP	PF03181.14	1.8e-56	BURP domain
Sbar8C54T15.1	BURP	PF03181.14	4.6e-49	BURP domain
Sbar9A261T109.1	BURP	PF03181.14	7.8e-45	BURP domain
Sbar4P417T35.1	bZIP_1	PF00170.20	3.1e-13	bZIP transcription factor
Sbar4C41T17.1	bZIP_1	PF00170.20	4.2e-12	bZIP transcription factor
Sbar7C2T32.1	bZIP_1	PF00170.20	1.7e-11	bZIP transcription factor
Sbar5C314T24.1	bZIP_1	PF00170.20	6.7e-10	bZIP transcription factor
Sbar10C188T23.1	bZIP_1	PF00170.20	7e-10	bZIP transcription factor
Sbar4C218T9.1	C1_2	PF03107.15	1.8e-50	C1 domain
Sbar4C217T26.1	C1_2	PF03107.15	1.2e-45	C1 domain
Sbar4C193T32.1	C1_2	PF03107.15	9.3e-31	C1 domain
Sbar11C134T31.1	C1_2	PF03107.15	4.3e-30	C1 domain
Sbar4C193T31.1	C1_2	PF03107.15	6e-29	C1 domain
Sbar10C29T14.1	C1_2	PF03107.15	1e-21	C1 domain
Sbar2A295T145.1	C2	PF00168.29	1.3e-50	C2 domain
Sbar9A238T164.1	C2	PF00168.29	3.1e-46	C2 domain
Sbar5C312T28.1	C2	PF00168.29	4.7e-41	C2 domain
U809A0T99.1	C2	PF00168.29	6.2e-24	C2 domain
Sbar7A34T41.1	C2	PF00168.29	6.2e-24	C2 domain
Sbar10A13T124.1	C2	PF00168.29	1.3e-22	C2 domain
Sbar12A42T58.1	C2	PF00168.29	9e-20	C2 domain
Sbar5A330T206.1	C2	PF00168.29	2.9e-15	C2 domain
Sbar2A35T88.1	C2	PF00168.29	7.4e-14	C2 domain
Sbar12P166T31.1	C2	PF00168.29	8.2e-11	C2 domain
Sbar5C203T24.1	C2	PF00168.29	8.2e-10	C2 domain
Sbar6C57T18.1	zf-C2H2_6	PF13912.5	1.7e-24	C2H2-type zinc finger
Sbar1C46T12.1	zf-C2H2_6	PF13912.5	4.6e-24	C2H2-type zinc finger
Sbar9P232T74.1	zf-C2H2_6	PF13912.5	1.7e-23	C2H2-type zinc finger
Sbar10C176T16.1	zf-C2H2_6	PF13912.5	1.1e-20	C2H2-type zinc finger
Sbar5P333T104.1	zf-C2H2_6	PF13912.5	1.3e-20	C2H2-type zinc finger
Sbar4A348T145.1	zf-C3HC	PF07967.12	1.4e-30	C3HC zinc finger-like
Sbar2A308T110.1	DNA_methylase	PF00145.16	2.9e-37	C-5 cytosine-specific DNA methylase
Sbar10A6T150.1	Peptidase_M48_N	PF16491.4	4.4e-68	CAAX prenyl protease N-terminal, five membrane helices
Sbar11A161T115.1	Abi	PF02517.15	1.3e-14	CAAX protease self-immunity
Sbar9P163T78.1	CAF1	PF04857.19	1.3e-13	CAF1 family ribonuclease
Sbar1A114T95.1	Metallophos	PF00149.27	3e-41	Calcineurin-like phosphoesterase
Sbar2A10T170.1	Metallophos	PF00149.27	1.5e-36	Calcineurin-like phosphoesterase
Sbar4C354T22.1	Metallophos	PF00149.27	2.6e-32	Calcineurin-like phosphoesterase
Sbar12A54T80.1	Metallophos	PF00149.27	6.4e-32	Calcineurin-like phosphoesterase
Sbar6A183T98.1	Metallophos	PF00149.27	7.1e-17	Calcineurin-like phosphoesterase
Sbar3C48T22.1	Metallophos	PF00149.27	1.2e-14	Calcineurin-like phosphoesterase
Sbar9A299T172.1	RSN1_7TM	PF02714.14	1.2e-81	Calcium-dependent channel, 7TM region, putative phosphate
Sbar7A197T153.1	RSN1_7TM	PF02714.14	7e-65	Calcium-dependent channel, 7TM region, putative phosphate
Sbar3C229T25.1	RSN1_7TM	PF02714.14	1.1e-59	Calcium-dependent channel, 7TM region, putative phosphate
Sbar5A256T170.1	Calmodulin_bind	PF07887.10	2.1e-131	Calmodulin binding protein-like
Sbar10A141T56.1	Calmodulin_bind	PF07887.10	1.4e-85	Calmodulin binding protein-like
Sbar3A31T105.1	Calmodulin_bind	PF07887.10	4.2e-68	Calmodulin binding protein-like
Sbar3A31T106.1	Calmodulin_bind	PF07887.10	2.6e-63	Calmodulin binding protein-like
Sbar12A164T116.1	CH	PF00307.30	3.5e-76	Calponin homology (CH) domain
Sbar5A154T102.1	CAP160	PF07918.10	1.6e-12	CAP160 repeat
Sbar6C2T26.1	CAP_GLY	PF01302.24	4.9e-18	CAP-Gly domain
Sbar10A179T126.1	SASA	PF03629.17	6.1e-74	Carbohydrate esterase, sialic acid-specific acetylesterase
Sbar4P361T79.1	SASA	PF03629.17	1.2e-73	Carbohydrate esterase, sialic acid-specific acetylesterase
Sbar4A420T124.1	Malectin_like	PF12819.6	2.2e-60	Carbohydrate-binding protein of the ER
Sbar13A31T145.1	Malectin_like	PF12819.6	2.3e-40	Carbohydrate-binding protein of the ER
Sbar3P198T40.1	CN_hydrolase	PF00795.21	1.3e-49	Carbon-nitrogen hydrolase
Sbar9A222T157.1	CarboxypepD_reg	PF13620.5	3.7e-45	Carboxypeptidase regulatory-like domain
Sbar5C267T29.1	Peptidase_C14	PF00656.21	2.2e-62	Caspase domain
Sbar9A187T77.1	Castor_Poll_mid	PF06241.11	4.7e-42	Castor and Pollux, part of voltage-gatedion channel
Sbar13C27T18.1	LigB	PF02900.17	1.5e-62	Catalytic LigB subunit of aromatic ring-opening dioxygenase
Sbar5A239T102.1	TrkH	PF02386.15	2.2e-38	Cation transport protein
Sbar1P209T37.1	Cation_ATPase_C	PF00689.20	2.3e-47	Cation transporting ATPase, C-terminus
Sbar7C144T13.1	Cation_ATPase_C	PF00689.20	1.1e-35	Cation transporting ATPase, C-terminus
Sbar10A184T174.1	CBF	PF03914.16	1.2e-36	CBF/Mak21 family
Sbar4A311T151.1	CBS	PF00571.27	2.9e-33	CBS domain
Sbar9C346T24.1	CBS	PF00571.27	4.2e-20	CBS domain
Sbar13A78T41.1	CBFB_NFYA	PF02045.14	3.3e-26	CCAAT-binding transcription factor (CBF-B/NF-YA) subunit B
Sbar11A183T95.1	CBFB_NFYA	PF02045.14	1.6e-24	CCAAT-binding transcription factor (CBF-B/NF-YA) subunit B
Sbar9A247T160.1	CCT	PF06203.13	3.9e-19	CCT motif
Sbar4A386T159.1	CCT	PF06203.13	1.5e-17	CCT motif
Sbar12A14T135.1	Rcd1	PF04078.12	9.3e-131	Cell differentiation family, Rcd1-like
Sbar12C14T20.1	Rcd1	PF04078.12	3.2e-128	Cell differentiation family, Rcd1-like
Sbar4A328T178.1	Rcd1	PF04078.12	1.4e-126	Cell differentiation family, Rcd1-like
Sbar8A39T157.1	Cellulase	PF00150.17	6.7e-26	Cellulase (glycosyl hydrolase family 5)
Sbar11C154T37.1	Cellulase	PF00150.17	2.8e-14	Cellulase (glycosyl hydrolase family 5)
Sbar12A131T78.1	Cellulase	PF00150.17	3.6e-14	Cellulase (glycosyl hydrolase family 5)
Sbar2A57T59.1	Cellulose_synt	PF03552.13	0	Cellulose synthase
Sbar7A5T150.1	Cellulose_synt	PF03552.13	0	Cellulose synthase
Sbar9A225T144.1	Cellulose_synt	PF03552.13	0	Cellulose synthase
Sbar10A38T122.1	Cellulose_synt	PF03552.13	0	Cellulose synthase
Sbar2C222T34.1	Cellulose_synt	PF03552.13	1.8e-126	Cellulose synthase
Sbar2A9T133.1	CG-1	PF03859.15	7e-41	CG-1 domain
Sbar4A246T122.1	Cpn10	PF00166.20	6.6e-21	Chaperonin 10 Kd subunit
Sbar2A38T101.1	CHASE	PF03924.12	9.4e-40	CHASE domain
Sbar1P236T73.1	Glyco_hydro_19	PF00182.18	3.4e-75	Chitinase class I
Sbar11C179T27.1	Choline_kinase	PF01633.19	7.7e-63	Choline/ethanolamine kinase
Sbar3A43T55.1	Spindle_Spc25	PF08234.11	4e-25	Chromosome segregation protein Spc25
Sbar3C29T24.1	zf-CHY	PF05495.11	3.4e-17	CHY zinc finger
Sbar2C229T30.1	Citrate_synt	PF00285.20	6e-20	Citrate synthase, C-terminal domain
Sbar3A79T128.1	Clat_adaptor_s	PF01217.19	1.2e-22	Clathrin adaptor complex small chain
Sbar9A311T194.1	Clathrin_lg_ch	PF01086.16	3e-16	Clathrin light chain
Sbar2A228T76.1	Jiv90	PF14901.5	9.4e-32	Cleavage inducing molecular chaperone
Sbar5C167T29.1	AvrRpt-cleavage	PF05627.10	6.5e-11	Cleavage site for pathogenic type III effector avirulence factor Avr
Sbar1C45T21.1	CoA_binding	PF02629.18	2e-32	CoA binding domain
Sbar4C62T7.1	Meth_synt_2	PF01717.17	1.1e-162	Cobalamin-independent synthase, Catalyticdomain
Sbar4A321T146.1	COBRA	PF04833.14	5.7e-73	COBRA-like protein
Sbar11A117T89.1	COBRA	PF04833.14	1.1e-67	COBRA-like protein
Sbar1A229T141.1	COBRA	PF04833.14	1.5e-57	COBRA-like protein
Sbar2A233T93.1	COBRA	PF04833.14	3.4e-56	COBRA-like protein
Sbar2A16T162.1	cobW	PF02492.18	1.1e-53	CobW/HypB/UreG, nucleotide-binding domain
Sbar13A34T114.1	Cofilin_ADF	PF00241.19	1.3e-36	Cofilin/tropomyosin-type actin-binding protein
Sbar5P313T90.1	CSD	PF00313.21	2.1e-27	'Cold-shock' DNA-binding domain
Sbar9C370T32.1	CIA30	PF08547.11	1.9e-39	Complex I intermediate-associated protein30 (CIA30)
Sbar2C231T29.1	SMK-1	PF04802.14	4.9e-68	Component of IIS longevity pathway SMK-1
Sbar13A40T117.1	ATP_bind_1	PF03029.16	4.4e-77	Conserved hypothetical ATP binding protein
Sbar7C210T41.1	Copine	PF07002.15	3.5e-74	Copine
Sbar9A293T200.1	Copine	PF07002.15	2.3e-70	Copine
Sbar9C236T39.1	Cu_amine_oxid	PF01179.19	3.8e-137	Copper amine oxidase, enzyme domain
Sbar8A18T143.1	Histone	PF00125.23	7.6e-54	Core histone H2A/H2B/H3/H4
Sbar6P210T92.1	Histone	PF00125.23	4.9e-24	Core histone H2A/H2B/H3/H4
Sbar12A134T63.1	Branch	PF02485.20	7.6e-76	Core-2/I-Branching enzyme
Sbar9P220T66.1	DUF761	PF05553.10	2.1e-15	Cotton fibre expressed protein
Sbar4P373T29.1	DUF761	PF05553.10	1.2e-13	Cotton fibre expressed protein
Sbar5P256T165.1	DUF761	PF05553.10	4e-12	Cotton fibre expressed protein
Sbar13C19T27.1	DUF761	PF05553.10	1.9e-11	Cotton fibre expressed protein
Sbar3C15T26.1	DUF761	PF05553.10	1.9e-11	Cotton fibre expressed protein
Sbar6A41T101.1	CRAL_TRIO	PF00650.19	5.6e-33	CRAL/TRIO domain
Sbar7C81T29.1	CRAL_TRIO	PF00650.19	7e-28	CRAL/TRIO domain
Sbar5C234T17.1	CSN8_PSD8_EIF3K	PF10075.8	8.7e-18	CSN8/PSMD8/EIF3K family
Sbar6C99T20.1	CTC1_2	PF15491.5	7.2e-83	CST, telomere maintenance, complex subunit CTC1
Sbar4A402T179.1	Sin3a_C	PF16879.4	1.8e-56	C-terminal domain of Sin3a protein
Sbar4A161T53.1	Mon2_C	PF16206.4	9.8e-59	C-terminal region of Mon2 protein
U492A0T45.1	CLTH	PF10607.8	5.5e-37	CTLH/CRA C-terminal to LisH motif domain
Sbar3A130T35.1	CTP_synth_N	PF06418.13	7.1e-102	CTP synthase N-terminus
Sbar7C194T34.1	Cullin_binding	PF03556.14	3.4e-29	Cullin binding
Sbar7C77T7.1	Cupin_1	PF00190.21	3.6e-51	Cupin
Sbar7A76T119.1	Cupin_1	PF00190.21	3.7e-51	Cupin
Sbar7A79T117.1	Cupin_1	PF00190.21	3.7e-51	Cupin
Sbar7C76T13.1	Cupin_1	PF00190.21	3.8e-51	Cupin
Sbar7A78T112.1	Cupin_1	PF00190.21	4.2e-51	Cupin
Sbar7A79T115.1	Cupin_1	PF00190.21	4.2e-51	Cupin
Sbar7A78T115.1	Cupin_1	PF00190.21	8.3e-51	Cupin
Sbar7A79T116.1	Cupin_1	PF00190.21	1.6e-50	Cupin
Sbar7A79T118.1	Cupin_1	PF00190.21	1.6e-50	Cupin
Sbar7A76T117.1	Cupin_1	PF00190.21	1.9e-50	Cupin
Sbar7A78T116.1	Cupin_1	PF00190.21	2.9e-50	Cupin
Sbar7A80T58.1	Cupin_1	PF00190.21	4e-50	Cupin
Sbar4C193T26.1	Cupin_1	PF00190.21	2e-48	Cupin
Sbar3A255T156.1	Cupin_1	PF00190.21	1.8e-47	Cupin
Sbar4C193T35.1	Cupin_1	PF00190.21	2.4e-47	Cupin
Sbar3A12T195.1	Cupin_1	PF00190.21	1.9e-44	Cupin
Sbar3P204T40.1	Cupin_1	PF00190.21	6.6e-39	Cupin
Sbar3P125T23.1	Cupin_1	PF00190.21	1.9e-37	Cupin
Sbar7A77T69.1	Cupin_1	PF00190.21	8.9e-34	Cupin
Sbar13C14T21.1	Cupin_1	PF00190.21	1.9e-32	Cupin
Sbar5P209T101.1	Cupin_1	PF00190.21	4.1e-20	Cupin
Sbar2A293T74.1	Cupin_8	PF13621.5	3.3e-73	Cupin-like domain
Sbar13C99T10.1	Cupin_8	PF13621.5	5e-48	Cupin-like domain
Sbar3A41T105.1	Cupin_8	PF13621.5	6.8e-16	Cupin-like domain
Sbar5A334T132.1	Cyclin_N	PF00134.22	1.9e-27	Cyclin, N-terminal domain
Sbar10A181T164.1	Pro_isomerase	PF00160.20	9.7e-48	Cyclophilin type peptidyl-prolyl cis-trans isomerase/CLD
Sbar1C233T36.1	Pro_isomerase	PF00160.20	1.3e-34	Cyclophilin type peptidyl-prolyl cis-trans isomerase/CLD
Sbar4A406T118.1	Pro_isomerase	PF00160.20	2.8e-31	Cyclophilin type peptidyl-prolyl cis-trans isomerase/CLD
Sbar2A308T116.1	Pro_isomerase	PF00160.20	8.4e-28	Cyclophilin type peptidyl-prolyl cis-trans isomerase/CLD
Sbar5C335T23.1	CAP	PF00188.25	9.6e-20	Cysteine-rich secretory protein family
Sbar12A159T53.1	CYSTM	PF12734.6	2.7e-11	Cysteine-rich TM module stress tolerance
Sbar2A17T83.1	Cyt-b5	PF00173.27	1.5e-26	Cytochrome b5-like Heme/Steroid binding domain
Sbar4C390T22.1	Cyt-b5	PF00173.27	4.3e-14	Cytochrome b5-like Heme/Steroid binding domain
Sbar4P26T98.1	Pet191_N	PF10203.8	8.6e-18	Cytochrome c oxidase assembly protein PET191
Sbar13C8T31.1	COX7a	PF02238.14	6.7e-13	Cytochrome c oxidase subunit VII
Sbar9A267T149.1	p450	PF00067.21	2.7e-109	Cytochrome P450
Sbar9A267T159.1	p450	PF00067.21	2.7e-109	Cytochrome P450
Sbar12A118T77.1	p450	PF00067.21	4.1e-108	Cytochrome P450
Sbar2A264T158.1	p450	PF00067.21	2.2e-107	Cytochrome P450
Sbar4C34T12.1	p450	PF00067.21	8.9e-107	Cytochrome P450
Sbar6A86T57.1	p450	PF00067.21	7.2e-105	Cytochrome P450
Sbar5A281T144.1	p450	PF00067.21	9e-105	Cytochrome P450
Sbar4C196T19.1	p450	PF00067.21	3.7e-104	Cytochrome P450
Sbar3A56T112.1	p450	PF00067.21	7.9e-104	Cytochrome P450
Sbar9A85T54.1	p450	PF00067.21	1.7e-103	Cytochrome P450
Sbar4C34T11.1	p450	PF00067.21	1.4e-102	Cytochrome P450
Sbar1C164T6.1	p450	PF00067.21	1.6e-102	Cytochrome P450
Sbar9A239T190.1	p450	PF00067.21	2.3e-102	Cytochrome P450
Sbar13A32T113.1	p450	PF00067.21	1.7e-101	Cytochrome P450
Sbar3A3T168.1	p450	PF00067.21	4.6e-101	Cytochrome P450
Sbar1A164T64.1	p450	PF00067.21	7.1e-100	Cytochrome P450
Sbar9A172T76.1	p450	PF00067.21	2.8e-99	Cytochrome P450
Sbar4A82T29.1	p450	PF00067.21	3.3e-98	Cytochrome P450
Sbar5C112T9.1	p450	PF00067.21	1.1e-97	Cytochrome P450
Sbar9A270T157.1	p450	PF00067.21	3.2e-97	Cytochrome P450
Sbar1C71T14.1	p450	PF00067.21	4.6e-97	Cytochrome P450
Sbar2A152T63.1	p450	PF00067.21	1.8e-96	Cytochrome P450
Sbar9A368T151.1	p450	PF00067.21	2.3e-96	Cytochrome P450
Sbar6A2T215.1	p450	PF00067.21	4e-96	Cytochrome P450
Sbar7A114T56.1	p450	PF00067.21	8.8e-94	Cytochrome P450
Sbar6A55T104.1	p450	PF00067.21	9.5e-94	Cytochrome P450
Sbar12C168T18.1	p450	PF00067.21	1.9e-93	Cytochrome P450
Sbar7A48T181.1	p450	PF00067.21	6.5e-93	Cytochrome P450
Sbar3A54T129.1	p450	PF00067.21	4e-92	Cytochrome P450
Sbar6C55T13.1	p450	PF00067.21	1.3e-91	Cytochrome P450
Sbar1A172T84.1	p450	PF00067.21	3e-91	Cytochrome P450
Sbar7A112T53.1	p450	PF00067.21	9.4e-91	Cytochrome P450
Sbar2A166T71.1	p450	PF00067.21	5.1e-89	Cytochrome P450
Sbar11A173T211.1	p450	PF00067.21	1.4e-88	Cytochrome P450
Sbar6C55T12.1	p450	PF00067.21	2.5e-88	Cytochrome P450
Sbar7C145T14.1	p450	PF00067.21	6.1e-88	Cytochrome P450
Sbar12C28T12.1	p450	PF00067.21	2.1e-87	Cytochrome P450
Sbar7A27T102.1	p450	PF00067.21	1.9e-86	Cytochrome P450
Sbar12C91T9.1	p450	PF00067.21	2e-85	Cytochrome P450
Sbar7A134T46.1	p450	PF00067.21	1.2e-84	Cytochrome P450
Sbar6A96T78.1	p450	PF00067.21	1.5e-84	Cytochrome P450
Sbar4A321T140.1	p450	PF00067.21	1.9e-84	Cytochrome P450
Sbar4A348T139.1	p450	PF00067.21	1.1e-83	Cytochrome P450
Sbar2A170T40.1	p450	PF00067.21	6.9e-83	Cytochrome P450
Sbar6A88T64.1	p450	PF00067.21	5.2e-81	Cytochrome P450
Sbar6A10T128.1	p450	PF00067.21	6.3e-81	Cytochrome P450
Sbar8A168T92.1	p450	PF00067.21	9.1e-80	Cytochrome P450
Sbar8A180T99.1	p450	PF00067.21	4.3e-79	Cytochrome P450
Sbar9C51T6.1	p450	PF00067.21	2.7e-78	Cytochrome P450
Sbar9C258T22.1	p450	PF00067.21	4.2e-77	Cytochrome P450
Sbar2A18T137.1	p450	PF00067.21	4.3e-77	Cytochrome P450
Sbar12C52T16.1	p450	PF00067.21	1.2e-76	Cytochrome P450
Sbar6C34T19.1	p450	PF00067.21	7.2e-75	Cytochrome P450
Sbar3A237T80.1	p450	PF00067.21	2.5e-73	Cytochrome P450
Sbar2A18T138.1	p450	PF00067.21	1.2e-71	Cytochrome P450
Sbar6C98T13.1	p450	PF00067.21	3.7e-68	Cytochrome P450
Sbar13A22T109.1	p450	PF00067.21	3.3e-64	Cytochrome P450
Sbar5A237T108.1	p450	PF00067.21	1.9e-59	Cytochrome P450
Sbar5A237T109.1	p450	PF00067.21	2.5e-55	Cytochrome P450
Sbar5A205T163.1	p450	PF00067.21	1.6e-52	Cytochrome P450
Sbar9P242T39.1	p450	PF00067.21	1.4e-49	Cytochrome P450
Sbar3A27T77.1	p450	PF00067.21	1.1e-47	Cytochrome P450
Sbar3A234T61.1	p450	PF00067.21	5e-45	Cytochrome P450
Sbar1P167T37.1	p450	PF00067.21	3e-40	Cytochrome P450
Sbar9C132T11.1	p450	PF00067.21	1.8e-29	Cytochrome P450
Sbar8A57T102.1	p450	PF00067.21	6.8e-28	Cytochrome P450
Sbar5C324T37.1	p450	PF00067.21	6.8e-17	Cytochrome P450
Sbar3P209T60.1	p450	PF00067.21	7e-14	Cytochrome P450
Sbar5P324T99.1	p450	PF00067.21	6.2e-13	Cytochrome P450
Sbar5A225T102.1	Cytokin-bind	PF09265.9	1.3e-93	Cytokinin dehydrogenase 1, FAD and cytokinin binding
Sbar9A225T148.1	DAD	PF02109.15	5.6e-29	DAD family
Sbar4C308T25.1	Dak1	PF02733.16	2.2e-113	Dak1 domain
Sbar11A150T113.1	Dala_Dala_lig_N	PF01820.20	7.5e-43	D-ala D-ala ligase N-terminus
Sbar5P226T61.1	DDE_Tnp_4	PF13359.5	7.1e-34	DDE superfamily endonuclease
Sbar2A226T153.1	DEAD	PF00270.28	3.8e-50	DEAD/DEAH box helicase
Sbar2A278T75.1	DEAD	PF00270.28	2.8e-42	DEAD/DEAH box helicase
Sbar11A172T176.1	DEAD	PF00270.28	1.3e-39	DEAD/DEAH box helicase
Sbar7A39T110.1	DEAD	PF00270.28	2e-39	DEAD/DEAH box helicase
Sbar12A175T200.1	DEAD	PF00270.28	9.7e-35	DEAD/DEAH box helicase
Sbar2C300T9.1	DEAD	PF00270.28	3e-34	DEAD/DEAH box helicase
Sbar4A310T159.1	DEK_C	PF08766.10	3.5e-12	DEK C terminal domain
Sbar6A6T132.1	dNK	PF01712.18	2.6e-50	Deoxynucleoside kinase
Sbar5A111T49.1	DER1	PF04511.14	8.9e-28	Der1-like family
Sbar2A134T56.1	DDA1	PF10172.8	2.5e-13	Det1 complexing ubiquitin ligase
Sbar9C328T17.1	Dev_Cell_Death	PF10539.8	3.2e-46	Development and cell death domain
Sbar13A37T180.1	Dev_Cell_Death	PF10539.8	1.2e-29	Development and cell death domain
Sbar5A176T179.1	Dev_Cell_Death	PF10539.8	7.9e-15	Development and cell death domain
Sbar4A411T147.1	DHHC	PF01529.19	2.5e-29	DHHC palmitoyltransferase
Sbar11A27T70.1	DAGK_acc	PF00609.18	3.1e-59	Diacylglycerol kinase accessory domain
Sbar12C137T10.1	DAGK_acc	PF00609.18	3.5e-33	Diacylglycerol kinase accessory domain
Sbar4C336T18.1	DAGK_cat	PF00781.23	1.1e-23	Diacylglycerol kinase catalytic domain
Sbar4C9T18.1	DAP_epimerase	PF01678.18	2.9e-67	Diaminopimelate epimerase
Sbar2A306T200.1	Dicer_dimer	PF03368.13	1.3e-16	Dicer dimerisation domain
Sbar9A213T182.1	DHDPS	PF00701.21	9.9e-90	Dihydrodipicolinate synthetase family
Sbar11C87T10.1	Dus	PF01207.16	2e-76	Dihydrouridine synthase (Dus)
Sbar3C13T27.1	Dirigent	PF03018.13	4.2e-56	Dirigent-like protein
Sbar5C313T39.1	Dirigent	PF03018.13	1.5e-49	Dirigent-like protein
Sbar5C313T40.1	Dirigent	PF03018.13	3.9e-49	Dirigent-like protein
Sbar5C313T36.1	Dirigent	PF03018.13	1.4e-48	Dirigent-like protein
Sbar11P157T29.1	Dirigent	PF03018.13	3e-42	Dirigent-like protein
Sbar4P419T48.1	Dirigent	PF03018.13	3.9e-42	Dirigent-like protein
Sbar5C68T7.1	Dirigent	PF03018.13	2.9e-41	Dirigent-like protein
Sbar10C187T13.1	Dirigent	PF03018.13	3.9e-36	Dirigent-like protein
Sbar4C226T13.1	Dirigent	PF03018.13	6e-35	Dirigent-like protein
Sbar4P226T51.1	Dirigent	PF03018.13	3e-33	Dirigent-like protein
Sbar11C14T17.1	Dirigent	PF03018.13	5.5e-33	Dirigent-like protein
Sbar2P200T34.1	Dirigent	PF03018.13	2.1e-31	Dirigent-like protein
Sbar2P283T97.1	Dirigent	PF03018.13	7.5e-29	Dirigent-like protein
Sbar5P295T75.1	Dirigent	PF03018.13	3.9e-12	Dirigent-like protein
Sbar5A330T216.1	2-Hacid_dh_C	PF02826.18	7.3e-63	D-isomer specific 2-hydroxyacid dehydrogenase, NAD binding domain
Sbar9C239T29.1	2-Hacid_dh_C	PF02826.18	1.8e-48	D-isomer specific 2-hydroxyacid dehydrogenase, NAD binding domain
Sbar8A2T211.1	2-Hacid_dh_C	PF02826.18	2.5e-42	D-isomer specific 2-hydroxyacid dehydrogenase, NAD binding domain
Sbar9A254T182.1	MFMR_assoc	PF16596.4	4.8e-46	Disordered region downstream of MFMR
Sbar2A7T252.1	DUF212	PF02681.13	1.6e-48	Divergent PAP2 family
Sbar1C129T7.1	DJ-1_PfpI	PF01965.23	3.3e-109	DJ-1/PfpI family
Sbar3C10T34.1	DKCLD	PF08068.11	4.5e-33	DKCLD (NUC011) domain
Sbar8A53T59.1	B_lectin	PF01453.23	2.9e-34	D-mannose binding lectin
Sbar4C335T17.1	B_lectin	PF01453.23	2.7e-33	D-mannose binding lectin
Sbar4A335T75.1	B_lectin	PF01453.23	2.2e-29	D-mannose binding lectin
Sbar5A288T243.1	B_lectin	PF01453.23	4.6e-27	D-mannose binding lectin
Sbar4A335T77.1	B_lectin	PF01453.23	5.5e-27	D-mannose binding lectin
Sbar4C355T27.1	B_lectin	PF01453.23	1.7e-26	D-mannose binding lectin
Sbar4A355T206.1	B_lectin	PF01453.23	5.7e-26	D-mannose binding lectin
Sbar2A297T177.1	B_lectin	PF01453.23	3e-21	D-mannose binding lectin
Sbar3A76T78.1	C_LFY_FLO	PF17538.1	6.3e-104	DNA Binding Domain (C-terminal) Leafy/Floricaula
Sbar2A263T147.1	XRCC4	PF06632.11	3.8e-19	DNA double-strand break repair and V(D)Jrecombination protein XRCC4
Sbar6C4T44.1	Mlh1_C	PF16413.4	1.5e-78	DNA mismatch repair protein Mlh1 C-terminus
Sbar4C193T21.1	DNA_pol_E_B	PF04042.15	3.3e-35	DNA polymerase alpha/epsilon subunit B
Sbar7C213T50.1	DNA_pol_delta_4	PF04081.12	1.8e-21	DNA polymerase delta, subunit 4
Sbar5A337T328.1	DNA_pol_phi	PF04931.12	7.4e-164	DNA polymerase phi
Sbar3A50T224.1	CDT1	PF08839.10	1.4e-13	DNA replication factor CDT1 like
Sbar8A39T154.1	Topoisom_bac	PF01131.19	8.8e-107	DNA topoisomerase
Sbar10A34T90.1	DnaJ_C	PF01556.17	2.8e-39	DnaJ C terminal domain
Sbar4A219T95.1	DnaJ_C	PF01556.17	6.6e-37	DnaJ C terminal domain
Sbar1A32T106.1	DnaJ	PF00226.30	3.4e-24	DnaJ domain
Sbar7A46T90.1	DnaJ	PF00226.30	3.9e-20	DnaJ domain
Sbar9P282T110.1	DnaJ	PF00226.30	1.9e-19	DnaJ domain
Sbar13C17T12.1	DnaJ	PF00226.30	7.5e-18	DnaJ domain
Sbar10P170T137.1	DnaJ	PF00226.30	2.8e-13	DnaJ domain
Sbar4A194T166.1	DnaJ	PF00226.30	5.7e-12	DnaJ domain
Sbar4P175T50.1	zf-Dof	PF02701.14	3.6e-34	Dof domain, zinc finger
Sbar5A189T130.1	zf-Dof	PF02701.14	6.5e-34	Dof domain, zinc finger
Sbar4P290T56.1	zf-Dof	PF02701.14	7.5e-34	Dof domain, zinc finger
Sbar9A316T102.1	zf-Dof	PF02701.14	1.2e-33	Dof domain, zinc finger
Sbar7A2T232.1	AAA_assoc	PF14363.5	4.1e-21	Domain associated at C-terminal with AAA
Sbar7C1T39.1	AAA_assoc	PF14363.5	9.1e-21	Domain associated at C-terminal with AAA
Sbar3P200T54.1	AAA_assoc	PF14363.5	2.2e-17	Domain associated at C-terminal with AAA
Sbar4A260T93.1	PGG	PF13962.5	2.7e-26	Domain of unknown function
Sbar4C255T24.1	PGG	PF13962.5	3e-26	Domain of unknown function
Sbar4C255T25.1	PGG	PF13962.5	3.7e-26	Domain of unknown function
Sbar4A255T99.1	PGG	PF13962.5	5.3e-26	Domain of unknown function
Sbar1A202T123.1	DUF1985	PF09331.10	2.9e-17	Domain of unknown function (DUF1985)
Sbar2A256T144.1	DUF1985	PF09331.10	2.7e-14	Domain of unknown function (DUF1985)
Sbar4A317T124.1	DUF2431	PF10354.8	1.8e-47	Domain of unknown function (DUF2431)
Sbar12A172T82.1	DUF2431	PF10354.8	8e-21	Domain of unknown function (DUF2431)
Sbar12C10T26.1	DUF2828	PF11443.7	2e-219	Domain of unknown function (DUF2828)
Sbar2A65T70.1	DUF296	PF03479.14	3.8e-31	Domain of unknown function (DUF296)
Sbar8C24T19.1	DUF296	PF03479.14	2e-30	Domain of unknown function (DUF296)
Sbar2C85T8.1	DUF296	PF03479.14	2.8e-29	Domain of unknown function (DUF296)
Sbar10C14T22.1	DUF296	PF03479.14	6.4e-29	Domain of unknown function (DUF296)
Sbar2C83T17.1	DUF296	PF03479.14	1.1e-28	Domain of unknown function (DUF296)
Sbar9P238T44.1	DUF296	PF03479.14	1.2e-28	Domain of unknown function (DUF296)
Sbar10C27T28.1	DUF296	PF03479.14	5.8e-28	Domain of unknown function (DUF296)
Sbar5P202T35.1	DUF296	PF03479.14	7.8e-28	Domain of unknown function (DUF296)
Sbar9A244T165.1	DUF296	PF03479.14	9.6e-28	Domain of unknown function (DUF296)
Sbar6P211T38.1	DUF296	PF03479.14	1.2e-26	Domain of unknown function (DUF296)
Sbar2P190T31.1	DUF296	PF03479.14	6.9e-17	Domain of unknown function (DUF296)
Sbar5P206T34.1	DUF296	PF03479.14	8.4e-17	Domain of unknown function (DUF296)
Sbar4P212T115.1	DUF296	PF03479.14	5.4e-15	Domain of unknown function (DUF296)
Sbar5P280T59.1	DUF296	PF03479.14	1.2e-14	Domain of unknown function (DUF296)
Sbar4P252T78.1	DUF3444	PF11926.7	1.1e-73	Domain of unknown function (DUF3444)
Sbar5P226T84.1	DUF3511	PF12023.7	2.2e-26	Domain of unknown function (DUF3511)
Sbar2P300T37.1	DUF3511	PF12023.7	8.7e-26	Domain of unknown function (DUF3511)
Sbar8A28T175.1	DUF3527	PF12043.7	9.7e-102	Domain of unknown function (DUF3527)
Sbar9P308T61.1	DUF4220	PF13968.5	6.4e-84	Domain of unknown function (DUF4220)
Sbar2P194T41.1	DUF4220	PF13968.5	2.9e-77	Domain of unknown function (DUF4220)
Sbar2C31T14.1	DUF4228	PF14009.5	1.5e-34	Domain of unknown function (DUF4228)
Sbar9P207T120.1	DUF4228	PF14009.5	7.2e-28	Domain of unknown function (DUF4228)
Sbar11P162T111.1	DUF4228	PF14009.5	1.5e-17	Domain of unknown function (DUF4228)
Sbar5A241T92.1	DUF4339	PF14237.5	4e-12	Domain of unknown function (DUF4339)
Sbar4P305T63.1	DUF4666	PF15697.4	1.6e-36	Domain of unknown function (DUF4666)
Sbar8A40T135.1	DUF4750	PF15938.4	1e-12	Domain of unknown function (DUF4750)
Sbar2A267T130.1	DUF4782	PF16016.4	6.1e-32	Domain of unknown function (DUF4782)
Sbar2C11T14.1	DUF569	PF04601.12	1.4e-57	Domain of unknown function (DUF569)
Sbar4A325T171.1	DUF588	PF04535.11	1.1e-42	Domain of unknown function (DUF588)
Sbar8A185T142.1	DUF588	PF04535.11	4.2e-37	Domain of unknown function (DUF588)
Sbar5A172T76.1	DUF588	PF04535.11	7.9e-35	Domain of unknown function (DUF588)
Sbar3A34T81.1	DUF588	PF04535.11	6e-29	Domain of unknown function (DUF588)
Sbar9C192T14.1	DUF588	PF04535.11	1.2e-27	Domain of unknown function (DUF588)
Sbar2A38T98.1	DUF588	PF04535.11	7.6e-21	Domain of unknown function (DUF588)
Sbar1A170T155.1	DUF702	PF05142.11	1.1e-64	Domain of unknown function (DUF702)
Sbar1A218T114.1	DUF21	PF01595.19	5.8e-34	Domain of unknown function DUF21
Sbar5A219T78.1	dsrm	PF00035.25	3.7e-29	Double-stranded RNA binding motif
Sbar9A319T210.1	Tyr_Deacylase	PF02580.15	5.5e-52	D-Tyr-tRNA(Tyr) deacylase
Sbar4P214T115.1	DYW_deaminase	PF14432.5	1e-39	DYW family of nucleic acid deaminases
Sbar5P209T121.1	DYW_deaminase	PF14432.5	3.6e-37	DYW family of nucleic acid deaminases
Sbar4P198T34.1	DYW_deaminase	PF14432.5	1.5e-30	DYW family of nucleic acid deaminases
Sbar4P184T33.1	DYW_deaminase	PF14432.5	4.4e-30	DYW family of nucleic acid deaminases
Sbar4P371T57.1	DYW_deaminase	PF14432.5	9.8e-29	DYW family of nucleic acid deaminases
Sbar5P310T80.1	DYW_deaminase	PF14432.5	9.8e-16	DYW family of nucleic acid deaminases
Sbar13C31T11.1	E1-E2_ATPase	PF00122.19	7.9e-52	E1-E2 ATPase
Sbar9A229T160.1	E1-E2_ATPase	PF00122.19	1.8e-50	E1-E2 ATPase
Sbar9A244T158.1	E1-E2_ATPase	PF00122.19	2.4e-49	E1-E2 ATPase
Sbar5A305T223.1	E1-E2_ATPase	PF00122.19	3.4e-47	E1-E2 ATPase
Sbar3A251T109.1	E1-E2_ATPase	PF00122.19	3.4e-46	E1-E2 ATPase
Sbar2A254T117.1	E1-E2_ATPase	PF00122.19	4.4e-43	E1-E2 ATPase
Sbar11A41T73.1	E1-E2_ATPase	PF00122.19	2.3e-41	E1-E2 ATPase
Sbar6A57T106.1	E1-E2_ATPase	PF00122.19	1.1e-40	E1-E2 ATPase
Sbar11A181T138.1	E2F_CC-MB	PF16421.4	8.2e-35	E2F transcription factor CC-MB domain
Sbar7A177T54.1	E3_UbLigase_R4	PF13764.5	3.5e-210	E3 ubiquitin-protein ligase UBR4
Sbar13A31T147.1	E3_UFM1_ligase	PF09743.8	2.5e-97	E3 UFM1-protein ligase 1
Sbar11A175T197.1	EamA	PF00892.19	2.9e-27	EamA-like transporter family
Sbar8C7T24.1	EamA	PF00892.19	3.7e-27	EamA-like transporter family
Sbar5A265T173.1	EamA	PF00892.19	8.4e-27	EamA-like transporter family
Sbar2A309T87.1	EamA	PF00892.19	1.4e-25	EamA-like transporter family
Sbar4A142T48.1	EamA	PF00892.19	2.6e-18	EamA-like transporter family
Sbar4A400T127.1	EamA	PF00892.19	2.9e-17	EamA-like transporter family
Sbar7A203T160.1	EamA	PF00892.19	2.5e-14	EamA-like transporter family
Sbar2C2T34.1	EamA	PF00892.19	1.8e-13	EamA-like transporter family
Sbar4A400T128.1	EamA	PF00892.19	5.5e-13	EamA-like transporter family
U339C0T6.1	EamA	PF00892.19	2.1e-10	EamA-like transporter family
Sbar7A1T258.1	EF-hand_1	PF00036.31	1.3e-34	EF hand
Sbar11C2T37.1	EF-hand_1	PF00036.31	6.6e-21	EF hand
Sbar2C46T13.1	EF-hand_1	PF00036.31	7.9e-20	EF hand
Sbar9A282T136.1	EF-hand_1	PF00036.31	2.5e-19	EF hand
Sbar2C71T8.1	EF-hand_1	PF00036.31	1.1e-16	EF hand
Sbar11P156T107.1	EF-hand_1	PF00036.31	1.5e-16	EF hand
Sbar7C56T14.1	EF-hand_1	PF00036.31	1.1e-12	EF hand
Sbar9C319T36.1	EF-hand_1	PF00036.31	1.3e-10	EF hand
Sbar4A408T132.1	EF_assoc_2	PF08356.11	2.9e-32	EF hand associated
Sbar9A123T50.1	EF1_GNE	PF00736.18	1.1e-32	EF-1 guanine nucleotide exchange domain
Sbar9C331T35.1	EF1_GNE	PF00736.18	8.8e-32	EF-1 guanine nucleotide exchange domain
Sbar4A344T124.1	EF-hand_7	PF13499.5	1.1e-18	EF-hand domain pair
Sbar9C319T38.1	EF-hand_7	PF13499.5	5e-16	EF-hand domain pair
Sbar8C66T21.1	eIF-6	PF01912.17	3.1e-67	eIF-6 family
Sbar2A286T73.1	ELP6	PF09807.8	3.8e-30	Elongation complex protein 6
Sbar6A4T200.1	EF1G	PF00647.18	2.4e-42	Elongation factor 1 gamma, conserved domain
Sbar8A0T152.1	EF1G	PF00647.18	1.3e-41	Elongation factor 1 gamma, conserved domain
Sbar9C194T23.1	GTP_EFTU_D3	PF03143.16	1.9e-38	Elongation factor Tu C-terminal domain
Sbar9P286T29.1	GTP_EFTU	PF00009.26	1.8e-61	Elongation factor Tu GTP binding domain
Sbar13A27T123.1	GTP_EFTU	PF00009.26	7.3e-54	Elongation factor Tu GTP binding domain
Sbar1C219T24.1	GTP_EFTU	PF00009.26	5.8e-53	Elongation factor Tu GTP binding domain
Sbar4A359T162.1	GTP_EFTU	PF00009.26	1.7e-48	Elongation factor Tu GTP binding domain
Sbar4C282T29.1	GTP_EFTU	PF00009.26	1.4e-42	Elongation factor Tu GTP binding domain
Sbar7A28T71.1	Elong_Iki1	PF10483.8	1.2e-14	Elongator subunit Iki1
Sbar6A19T88.1	EMP24_GP25L	PF01105.23	9e-46	emp24/gp25L/p24 family/GOLD
Sbar2C258T17.1	EMP24_GP25L	PF01105.23	1e-43	emp24/gp25L/p24 family/GOLD
Sbar8C22T27.1	EMP24_GP25L	PF01105.23	5.5e-40	emp24/gp25L/p24 family/GOLD
Sbar11A174T187.1	Exo_endo_phos	PF03372.22	5.8e-14	Endonuclease/Exonuclease/phosphatase family
Sbar9A337T111.1	MR_MLE_C	PF13378.5	2.8e-32	Enolase C-terminal domain-like
Sbar11A185T173.1	adh_short_C2	PF13561.5	1.9e-66	Enoyl-(Acyl carrier protein) reductase
Sbar1P235T64.1	adh_short_C2	PF13561.5	9e-66	Enoyl-(Acyl carrier protein) reductase
Sbar11C22T27.1	adh_short_C2	PF13561.5	4.1e-60	Enoyl-(Acyl carrier protein) reductase
Sbar5A202T161.1	adh_short_C2	PF13561.5	4.4e-58	Enoyl-(Acyl carrier protein) reductase
Sbar11C24T18.1	adh_short_C2	PF13561.5	7.3e-35	Enoyl-(Acyl carrier protein) reductase
Sbar5A261T107.1	adh_short_C2	PF13561.5	1.1e-20	Enoyl-(Acyl carrier protein) reductase
Sbar2A310T205.1	ECH_2	PF16113.4	2.3e-112	Enoyl-CoA hydratase/isomerase
Sbar10A31T119.1	ENT	PF03735.13	2.6e-29	ENT domain
Sbar3A12T200.1	ENT	PF03735.13	1e-26	ENT domain
Sbar8C22T34.1	EPF	PF17181.3	5e-20	Epidermal patterning factor proteins
Sbar11C57T9.1	EPF	PF17181.3	3.1e-17	Epidermal patterning factor proteins
Sbar5A178T148.1	ER_lumen_recept	PF00810.17	5.5e-54	ER lumen protein retaining receptor
Sbar10A189T111.1	ER_lumen_recept	PF00810.17	1.6e-38	ER lumen protein retaining receptor
Sbar11C177T25.1	ERCC4	PF02732.14	9.8e-22	ERCC4 domain
Sbar2C290T18.1	ESCRT-II	PF05871.11	4.5e-16	ESCRT-II complex subunit
Sbar9A315T125.1	EST1_DNA_bind	PF10373.8	1.2e-53	Est1 DNA/RNA binding domain
Sbar1A233T156.1	EB_dh	PF09459.9	1.2e-14	Ethylbenzene dehydrogenase
Sbar9C133T27.1	EIN3	PF04873.12	1.7e-55	Ethylene insensitive 3
Sbar12A173T179.1	EDR1	PF14381.5	7.4e-67	Ethylene-responsive protein kinase Le-CTR1
Sbar10A159T136.1	EDR1	PF14381.5	1.6e-44	Ethylene-responsive protein kinase Le-CTR1
Sbar12C152T33.1	Asp	PF00026.22	1.2e-98	Eukaryotic aspartyl protease
Sbar8C28T38.1	IF4E	PF01652.17	3.4e-50	Eukaryotic initiation factor 4E
Sbar2C40T15.1	DUF747	PF05346.10	6.5e-61	Eukaryotic membrane protein family
Sbar13A41T151.1	Porin_3	PF01459.21	8.9e-78	Eukaryotic porin
Sbar3A15T121.1	Porin_3	PF01459.21	4.6e-53	Eukaryotic porin
Sbar11A128T162.1	DUF872	PF05915.11	6.5e-29	Eukaryotic protein of unknown function (DUF872)
Sbar11A165T183.1	Carb_anhydrase	PF00194.20	4.8e-45	Eukaryotic-type carbonic anhydrase
Sbar4A202T169.1	Carb_anhydrase	PF00194.20	5.7e-19	Eukaryotic-type carbonic anhydrase
Sbar7P187T43.1	Exo70	PF03081.14	1.6e-124	Exo70 exocyst complex subunit
Sbar1C43T14.1	Exo70	PF03081.14	8.6e-104	Exo70 exocyst complex subunit
Sbar8A13T177.1	Sec5	PF15469.5	1.6e-47	Exocyst complex component Sec5
Sbar6A200T157.1	Sec6	PF06046.12	4e-34	Exocyst complex component Sec6
Sbar6C30T15.1	RNase_T	PF00929.23	2e-10	Exonuclease
Sbar12A4T124.1	Exostosin	PF03016.14	1.1e-64	Exostosin family
Sbar11A132T101.1	Exostosin	PF03016.14	1.7e-61	Exostosin family
Sbar11A156T138.1	Exostosin	PF03016.14	2.9e-57	Exostosin family
Sbar4A246T128.1	Exostosin	PF03016.14	9.4e-57	Exostosin family
Sbar11C132T21.1	Exostosin	PF03016.14	2.8e-55	Exostosin family
Sbar11A157T157.1	Exostosin	PF03016.14	1.3e-53	Exostosin family
Sbar4A162T35.1	Xpo1	PF08389.11	5.6e-23	Exportin 1-like protein
Sbar3A205T79.1	Xpo1	PF08389.11	3.9e-20	Exportin 1-like protein
Sbar5A169T72.1	Xpo1	PF08389.11	2.6e-14	Exportin 1-like protein
Sbar4A410T196.1	EXS	PF03124.13	9e-89	EXS family
Sbar4P179T50.1	SPT16	PF08644.10	1.4e-54	FACT complex subunit (SPT16/CDC68)
Sbar3C98T27.1	FAD_binding_4	PF01565.22	1.2e-28	FAD binding domain
Sbar3C98T6.1	FAD_binding_4	PF01565.22	2.6e-28	FAD binding domain
Sbar3C98T9.1	FAD_binding_4	PF01565.22	1.6e-27	FAD binding domain
Sbar9A271T176.1	FAD_binding_3	PF01494.18	5.4e-16	FAD binding domain
Sbar10C185T26.1	FAD_binding_3	PF01494.18	2.8e-13	FAD binding domain
Sbar9A271T175.1	FAD_binding_3	PF01494.18	6.7e-10	FAD binding domain
Sbar2C213T20.1	FAD_binding_7	PF03441.13	8.6e-61	FAD binding domain of DNA photolyase
Sbar4P270T87.1	DAO	PF01266.23	5.2e-38	FAD dependent oxidoreductase
Sbar4A271T145.1	DAO	PF01266.23	3.8e-27	FAD dependent oxidoreductase
Sbar2A260T120.1	FAE1_CUT1_RppA	PF08392.11	8.5e-144	FAE1/Type III polyketide synthase-like protein
Sbar4A422T147.1	FAE1_CUT1_RppA	PF08392.11	9.2e-102	FAE1/Type III polyketide synthase-like protein
Sbar3A9T102.1	FAE1_CUT1_RppA	PF08392.11	9.1e-52	FAE1/Type III polyketide synthase-like protein
Sbar10A124T50.1	DUF5311	PF17238.1	1.6e-87	Family of unknown function (DUF5311)
Sbar10C182T25.1	DUF716	PF04819.11	2.4e-43	Family of unknown function (DUF716)
Sbar10C42T20.1	DUF716	PF04819.11	1.2e-40	Family of unknown function (DUF716)
Sbar11C0T19.1	DUF716	PF04819.11	8.8e-29	Family of unknown function (DUF716)
Sbar1A197T106.1	FANCF	PF11107.7	1.3e-15	Fanconi anemia group F protein (FANCF)
Sbar8C40T17.1	FAF	PF11250.7	5e-19	Fantastic Four meristem regulator
Sbar6C190T32.1	FAF	PF11250.7	1e-15	Fantastic Four meristem regulator
Sbar4A391T188.1	FAR1	PF03101.14	1.6e-12	FAR1 DNA-binding domain
Sbar5A310T157.1	FAT	PF02259.22	8.2e-55	FAT domain
Sbar1A192T179.1	FA_desaturase_2	PF03405.13	1.5e-160	Fatty acid desaturase
Sbar4C407T16.1	FA_hydroxylase	PF04116.12	1.5e-25	Fatty acid hydroxylase superfamily
Sbar5A161T63.1	FA_hydroxylase	PF04116.12	1.2e-12	Fatty acid hydroxylase superfamily
Sbar9A261T106.1	FBD	PF08387.9	1.2e-10	FBD
Sbar6C10T13.1	FBA_1	PF07734.12	7.1e-20	F-box associated
Sbar5P240T38.1	FBA_3	PF08268.11	4.3e-12	F-box associated domain
Sbar6A22T115.1	F-box-like	PF12937.6	8.9e-14	F-box-like
Sbar9C241T14.1	Fcf2	PF08698.10	7.9e-37	Fcf2 pre-rRNA processing
Sbar9A249T218.1	NAD_binding_6	PF08030.11	4.5e-52	Ferric reductase NAD binding domain
Sbar5C191T26.1	Ferritin	PF00210.23	4.5e-29	Ferritin-like domain
Sbar11A149T167.1	FPN1	PF06963.11	4.9e-153	Ferroportin1 (FPN1)
Sbar4A389T144.1	Fibrillarin	PF01269.16	7.6e-68	Fibrillarin
Sbar8C17T21.1	FPP	PF05911.10	1.7e-299	Filament-like plant protein, long coiled-coil
Sbar11A27T72.1	FPP	PF05911.10	5.4e-61	Filament-like plant protein, long coiled-coil
Sbar13A67T94.1	Fis1_TPR_C	PF14853.5	5.6e-21	Fis1 C-terminal tetratricopeptide repeat
Sbar8A81T62.1	FKBP_C	PF00254.27	2.5e-54	FKBP-type peptidyl-prolyl cis-trans isomerase
Sbar5C129T15.1	FKBP_C	PF00254.27	1.2e-27	FKBP-type peptidyl-prolyl cis-trans isomerase
Sbar7A72T60.1	Amino_oxidase	PF01593.23	1.2e-11	Flavin containing amine oxidoreductase
Sbar10A18T97.1	FMO-like	PF00743.18	2e-64	Flavin-binding monooxygenase-like
Sbar1A96T56.1	FMO-like	PF00743.18	4e-36	Flavin-binding monooxygenase-like
Sbar6A29T89.1	FMO-like	PF00743.18	2.2e-23	Flavin-binding monooxygenase-like
Sbar3A85T160.1	FMN_dh	PF01070.17	5.9e-142	FMN-dependent dehydrogenase
Sbar10A39T65.1	Fra10Ac1	PF09725.8	6.4e-36	Folate-sensitive fragile site protein Fra10Ac1
Sbar7A43T123.1	FH2	PF02181.22	1.2e-119	Formin Homology 2 Domain
Sbar4A402T170.1	FH2	PF02181.22	6.3e-104	Formin Homology 2 Domain
Sbar12C7T35.1	FH2	PF02181.22	3.5e-92	Formin Homology 2 Domain
Sbar3A62T81.1	FH2	PF02181.22	4.5e-87	Formin Homology 2 Domain
Sbar3C53T25.1	FH2	PF02181.22	2.1e-28	Formin Homology 2 Domain
Sbar9A298T149.1	Formyl_trans_N	PF00551.18	1.6e-56	Formyl transferase
Sbar9A329T105.1	F_bP_aldolase	PF01116.19	3.8e-89	Fructose-bisphosphate aldolase class-II
Sbar1C48T17.1	FtsJ	PF01728.18	5e-45	FtsJ-like methyltransferase
Sbar9A298T146.1	FAA_hydrolase	PF01557.17	2.6e-59	Fumarylacetoacetate (FAA) hydrolase family
Sbar9P254T128.1	FUSC_2	PF13515.5	2.8e-14	Fusaric acid resistance protein-like
Sbar4C13T10.1	Retrotran_gag_2	PF14223.5	2.6e-25	gag-polypeptide of LTR copia-type
Sbar4A177T111.1	Retrotran_gag_2	PF14223.5	7.6e-13	gag-polypeptide of LTR copia-type
Sbar9A375T201.1	Kelch_4	PF13418.5	9.6e-35	Galactose oxidase, central domain
Sbar3C64T22.1	Glyco_transf_34	PF05637.11	1.9e-71	galactosyl transferase GMA12/MNN10 family
Sbar7C42T16.1	Glyco_transf_34	PF05637.11	8.9e-62	galactosyl transferase GMA12/MNN10 family
Sbar8A194T263.1	Galactosyl_T	PF01762.20	1.5e-40	Galactosyltransferase
Sbar11A114T103.1	G_glu_transpept	PF01019.20	4.3e-179	Gamma-glutamyltranspeptidase
Sbar8A33T111.1	GATA	PF00320.26	1.1e-15	GATA zinc finger
Sbar10A5T170.1	MFMR	PF07777.10	2.9e-28	G-box binding protein MFMR
Sbar10A33T102.1	O-FucT	PF10250.8	2.5e-57	GDP-fucose protein O-fucosyltransferase
Sbar7C20T30.1	GDP_Man_Dehyd	PF16363.4	4.9e-128	GDP-mannose 4,6 dehydratase
Sbar13A180T207.1	GDP_Man_Dehyd	PF16363.4	5.6e-54	GDP-mannose 4,6 dehydratase
Sbar12C160T27.1	GDP_Man_Dehyd	PF16363.4	4.8e-52	GDP-mannose 4,6 dehydratase
Sbar9A8T106.1	PC-Esterase	PF13839.5	5.3e-99	GDSL/SGNH-like Acyl-Esterase family foundin Pmr5 and Cas1p
Sbar9A251T171.1	PC-Esterase	PF13839.5	2.7e-92	GDSL/SGNH-like Acyl-Esterase family foundin Pmr5 and Cas1p
Sbar11A147T114.1	PC-Esterase	PF13839.5	9.1e-85	GDSL/SGNH-like Acyl-Esterase family foundin Pmr5 and Cas1p
Sbar5A235T167.1	Lipase_GDSL	PF00657.21	2.6e-16	GDSL-like Lipase/Acylhydrolase
Sbar9A320T251.1	Lipase_GDSL	PF00657.21	4.1e-13	GDSL-like Lipase/Acylhydrolase
Sbar7A17T195.1	Lipase_GDSL	PF00657.21	7.4e-13	GDSL-like Lipase/Acylhydrolase
Sbar10C185T20.1	Lipase_GDSL	PF00657.21	1.7e-10	GDSL-like Lipase/Acylhydrolase
Sbar3A14T175.1	Gelsolin	PF00626.21	5.6e-59	Gelsolin repeat
Sbar2A290T96.1	GHMP_kinases_N	PF00288.25	1.1e-15	GHMP kinases N terminal domain
Sbar10A42T91.1	GIY-YIG	PF01541.23	7.7e-14	GIY-YIG catalytic domain
Sbar4A383T165.1	Glucosamine_iso	PF01182.19	6.2e-71	Glucosamine-6-phosphate isomerases/6-phosphogluconolactonase
Sbar4A403T248.1	GSDH	PF07995.10	8.6e-27	Glucose / Sorbosone dehydrogenase
Sbar4A232T108.1	GATase_6	PF13522.5	4.5e-16	Glutamine amidotransferase domain
Sbar10P188T186.1	GATase_7	PF13537.5	5.5e-13	Glutamine amidotransferase domain
Sbar7A3T126.1	Glutaredoxin	PF00462.23	2e-16	Glutaredoxin
Sbar1P223T46.1	Glutaredoxin	PF00462.23	2.6e-11	Glutaredoxin
Sbar6A41T109.1	GST_C	PF00043.24	2.1e-16	Glutathione S-transferase, C-terminal domain
Sbar9A244T164.1	GST_N	PF02798.19	1.7e-20	Glutathione S-transferase, N-terminal domain
Sbar3A109T69.1	GST_N_2	PF13409.5	1.6e-19	Glutathione S-transferase, N-terminal domain
Sbar4A16T133.1	GST_N	PF02798.19	8.2e-17	Glutathione S-transferase, N-terminal domain
Sbar1A133T83.1	GST_N	PF02798.19	2.6e-16	Glutathione S-transferase, N-terminal domain
Sbar2A111T67.1	GST_N	PF02798.19	2.8e-14	Glutathione S-transferase, N-terminal domain
Sbar3A228T77.1	GDPD	PF03009.16	3.2e-31	Glycerophosphoryl diester phosphodiesterase family
Sbar6C1T25.1	GDPD	PF03009.16	3.3e-19	Glycerophosphoryl diester phosphodiesterase family
Sbar6A32T130.1	GLTP	PF08718.10	5.8e-37	Glycolipid transfer protein (GLTP)
Sbar2A24T155.1	GLTP	PF08718.10	7.4e-31	Glycolipid transfer protein (GLTP)
Sbar9A89T59.1	Glyco_hydro_1	PF00232.17	5.5e-128	Glycosyl hydrolase family 1
Sbar9C93T7.1	Glyco_hydro_1	PF00232.17	3.2e-127	Glycosyl hydrolase family 1
Sbar4C337T17.1	Glyco_hydro_1	PF00232.17	2.8e-112	Glycosyl hydrolase family 1
Sbar10C174T26.1	Glyco_hydro_10	PF00331.19	2.5e-32	Glycosyl hydrolase family 10
Sbar5A204T199.1	Glyco_hydro_20	PF00728.21	5.8e-76	Glycosyl hydrolase family 20, catalytic domain
Sbar6A42T136.1	Glyco_hydro_3_C	PF01915.21	2.7e-54	Glycosyl hydrolase family 3 C-terminal domain
Sbar3A82T130.1	Glyco_hydro_47	PF01532.19	3.2e-160	Glycosyl hydrolase family 47
Sbar2A262T87.1	Glyco_hydro_47	PF01532.19	3.8e-112	Glycosyl hydrolase family 47
Sbar3A30T103.1	Glyco_hydro_47	PF01532.19	2.8e-111	Glycosyl hydrolase family 47
Sbar11A124T45.1	Glyco_hydro_79n	PF03662.13	3.2e-123	Glycosyl hydrolase family 79, N-terminaldomain
Sbar11A120T78.1	Glyco_hydro_79n	PF03662.13	2.5e-119	Glycosyl hydrolase family 79, N-terminaldomain
Sbar4A354T86.1	Glyco_hydro_79n	PF03662.13	3.7e-117	Glycosyl hydrolase family 79, N-terminaldomain
Sbar4A354T84.1	Glyco_hydro_79n	PF03662.13	8.4e-112	Glycosyl hydrolase family 79, N-terminaldomain
Sbar6A1T242.1	Glyco_hydro_9	PF00759.18	5.9e-137	Glycosyl hydrolase family 9
Sbar4A186T149.1	Glyco_hydro_9	PF00759.18	2.4e-124	Glycosyl hydrolase family 9
Sbar1A191T180.1	Glyco_hydro_9	PF00759.18	2.8e-117	Glycosyl hydrolase family 9
Sbar13A144T67.1	Glyco_hydro_9	PF00759.18	1.3e-50	Glycosyl hydrolase family 9
Sbar5A256T177.1	Glyco_hydro_16	PF00722.20	1e-63	Glycosyl hydrolases family 16
Sbar4C353T41.1	Glyco_hydro_16	PF00722.20	1.2e-61	Glycosyl hydrolases family 16
Sbar4A353T249.1	Glyco_hydro_16	PF00722.20	1.9e-61	Glycosyl hydrolases family 16
Sbar5A335T140.1	Glyco_hydro_16	PF00722.20	4.4e-56	Glycosyl hydrolases family 16
Sbar9A186T64.1	Glyco_hydro_16	PF00722.20	3.1e-54	Glycosyl hydrolases family 16
Sbar11A165T187.1	Glyco_hydro_16	PF00722.20	2.6e-52	Glycosyl hydrolases family 16
Sbar10C28T19.1	Glyco_hydro_16	PF00722.20	4.3e-49	Glycosyl hydrolases family 16
Sbar6C11T20.1	Glyco_hydro_17	PF00332.17	3.3e-112	Glycosyl hydrolases family 17
Sbar12A14T140.1	Glyco_hydro_17	PF00332.17	2.1e-101	Glycosyl hydrolases family 17
Sbar4A328T174.1	Glyco_hydro_17	PF00332.17	1e-98	Glycosyl hydrolases family 17
Sbar4A263T114.1	Glyco_hydro_17	PF00332.17	6.4e-86	Glycosyl hydrolases family 17
Sbar9C293T25.1	Glyco_hydro_17	PF00332.17	1.3e-68	Glycosyl hydrolases family 17
Sbar3C14T37.1	Glyco_hydro_17	PF00332.17	1.4e-68	Glycosyl hydrolases family 17
Sbar5A246T150.1	Glyco_hydro_18	PF00704.27	3.6e-72	Glycosyl hydrolases family 18
Sbar4A271T152.1	Glyco_hydro_18	PF00704.27	3.8e-71	Glycosyl hydrolases family 18
U7110A0T136.1	Glyco_hydro_18	PF00704.27	4.3e-28	Glycosyl hydrolases family 18
Sbar9P198T21.1	Glyco_hydro_18	PF00704.27	6.1e-17	Glycosyl hydrolases family 18
Sbar7A120T50.1	Glyco_hydro_18	PF00704.27	1.5e-15	Glycosyl hydrolases family 18
Sbar10A140T145.1	Glyco_hydro_28	PF00295.16	9.6e-92	Glycosyl hydrolases family 28
Sbar4A396T116.1	Glyco_hydro_28	PF00295.16	1.1e-82	Glycosyl hydrolases family 28
Sbar9A251T180.1	Glyco_hydro_28	PF00295.16	1.3e-44	Glycosyl hydrolases family 28
Sbar5A232T127.1	Glyco_hydro_28	PF00295.16	5.5e-16	Glycosyl hydrolases family 28
Sbar2A300T147.1	Glyco_hydro_32N	PF00251.19	3.3e-99	Glycosyl hydrolases family 32 N-terminaldomain
Sbar5A170T77.1	Glyco_hydro_38C	PF07748.12	3.1e-101	Glycosyl hydrolases family 38 C-terminaldomain
Sbar7A42T157.1	Glyco_hydro_43	PF04616.13	5.6e-19	Glycosyl hydrolases family 43
Sbar1A43T116.1	Glycos_transf_2	PF00535.25	1.6e-23	Glycosyl transferase family 2
Sbar4A203T116.1	Glycos_transf_4	PF00953.20	3.8e-36	Glycosyl transferase family 4
Sbar2A214T70.1	Glyco_transf_41	PF13844.5	1.8e-145	Glycosyl transferase family 41
Sbar9A214T143.1	Glyco_transf_8	PF01501.19	3.7e-83	Glycosyl transferase family 8
Sbar12C57T4.1	Glyco_transf_8	PF01501.19	9.5e-74	Glycosyl transferase family 8
Sbar2C1T23.1	Glyco_transf_8	PF01501.19	2.5e-52	Glycosyl transferase family 8
Sbar4P420T90.1	Glyco_transf_8	PF01501.19	8.5e-50	Glycosyl transferase family 8
Sbar4A178T69.1	Glyco_transf_8	PF01501.19	5e-33	Glycosyl transferase family 8
Sbar10C139T9.1	Glyco_transf_8	PF01501.19	5e-22	Glycosyl transferase family 8
Sbar10C139T16.1	Glyco_transf_8	PF01501.19	5.2e-22	Glycosyl transferase family 8
Sbar3C60T2.1	Glyco_transf_8	PF01501.19	1.3e-19	Glycosyl transferase family 8
Sbar8A53T58.1	Glyco_transf_8	PF01501.19	1.8e-13	Glycosyl transferase family 8
Sbar11A33T109.1	Glyco_transf_8	PF01501.19	8.2e-13	Glycosyl transferase family 8
Sbar10A9T160.1	Glyco_transf_90	PF05686.11	2.5e-187	Glycosyl transferase family 90
Sbar4A346T159.1	Glycos_transf_1	PF00534.19	8.7e-40	Glycosyl transferases group 1
Sbar2P314T63.1	Glycos_transf_1	PF00534.19	1.7e-19	Glycosyl transferases group 1
Sbar8A2T209.1	Glyco_transf_10	PF00852.18	1.7e-30	Glycosyltransferase family 10 (fucosyltransferase) C-term
Sbar2A5T181.1	Glyco_transf_17	PF04724.12	2e-180	Glycosyltransferase family 17
Sbar2C60T17.1	Glyco_transf_20	PF00982.20	1.5e-186	Glycosyltransferase family 20
Sbar13A109T59.1	Glyco_transf_28	PF03033.19	6.9e-37	Glycosyltransferase family 28 N-terminaldomain
Sbar3A131T66.1	Glyco_transf_92	PF01697.26	6.1e-35	Glycosyltransferase family 92
Sbar3A110T72.1	Gly_transf_sug	PF04488.14	1.1e-11	Glycosyltransferase sugar-binding regioncontaining DXD motif
Sbar4P279T150.1	Glyoxal_oxid_N	PF07250.10	3.9e-84	Glyoxal oxidase N-terminus
Sbar11A179T185.1	Glyoxalase	PF00903.24	4.4e-38	Glyoxalase/Bleomycin resistance protein/Dioxygenase superfamily
Sbar9A347T157.1	Glyoxalase	PF00903.24	1.5e-10	Glyoxalase/Bleomycin resistance protein/Dioxygenase superfamily
Sbar2A254T116.1	Glyoxalase_4	PF13669.5	3.5e-10	Glyoxalase/Bleomycin resistance protein/Dioxygenase superfamily
Sbar5C186T15.1	GMC_oxred_N	PF00732.18	1.3e-33	GMC oxidoreductase
Sbar7P161T26.1	ELO	PF01151.17	5.8e-31	GNS1/SUR4 family
Sbar6P92T52.1	ELO	PF01151.17	4.4e-29	GNS1/SUR4 family
Sbar13A182T295.1	Got1	PF04178.11	4.5e-31	Got1/Sft2-like family
Sbar2A45T162.1	G-patch	PF01585.22	1.7e-19	G-patch domain
Sbar10A101T46.1	G-patch	PF01585.22	9.9e-17	G-patch domain
Sbar1A154T79.1	GRAM	PF02893.19	1.6e-28	GRAM domain
Sbar4A369T70.1	GRAM	PF02893.19	1.2e-26	GRAM domain
Sbar4A376T100.1	GRAM	PF02893.19	8.4e-23	GRAM domain
Sbar5A173T176.1	GRAS	PF03514.13	6.1e-131	GRAS domain family
Sbar13C37T35.1	GRAS	PF03514.13	4.4e-111	GRAS domain family
Sbar5P159T29.1	GRAS	PF03514.13	1.6e-107	GRAS domain family
Sbar1P200T95.1	GRAS	PF03514.13	3.6e-106	GRAS domain family
Sbar7C42T30.1	GRAS	PF03514.13	1e-104	GRAS domain family
Sbar8C56T13.1	GRAS	PF03514.13	2.6e-98	GRAS domain family
Sbar9P367T49.1	GRAS	PF03514.13	1.6e-72	GRAS domain family
Sbar9C317T14.1	GBP	PF02263.18	4.2e-46	Guanylate-binding protein, N-terminal domain
Sbar6C6T12.1	Acid_phosphat_B	PF03767.13	1.1e-67	HAD superfamily, subfamily IIIB (Acid phosphatase)
Sbar11A155T118.1	Acid_phosphat_B	PF03767.13	2.1e-61	HAD superfamily, subfamily IIIB (Acid phosphatase)
Sbar3A241T123.1	HAD_2	PF13419.5	1.4e-17	Haloacid dehalogenase-like hydrolase
Sbar2A11T177.1	HAD	PF12710.6	1.1e-16	haloacid dehalogenase-like hydrolase
Sbar10A47T77.1	Dimer_Tnp_hAT	PF05699.13	1.3e-12	hAT family C-terminal dimerisation region
Sbar13A54T65.1	HAUS-augmin3	PF14932.5	6.9e-63	HAUS augmin-like complex subunit 3
Sbar7C204T28.1	HD	PF01966.21	1.9e-14	HD domain
Sbar2A24T149.1	HEAT	PF02985.21	1.1e-36	HEAT repeat
Sbar5A300T186.1	HEAT	PF02985.21	8e-26	HEAT repeat
Sbar4P384T80.1	HEAT	PF02985.21	6.7e-20	HEAT repeat
Sbar11A148T105.1	HEAT	PF02985.21	1.6e-13	HEAT repeat
U552A0T67.1	HEAT	PF02985.21	3.1e-13	HEAT repeat
Sbar13A69T57.1	HSBP1	PF06825.11	8.7e-13	Heat shock factor binding protein 1
Sbar2A96T54.1	HEAT_EZ	PF13513.5	9e-24	HEAT-like repeat
Sbar9C320T41.1	HMA	PF00403.25	1.1e-16	Heavy-metal-associated domain
Sbar13C3T34.1	HMA	PF00403.25	3.5e-15	Heavy-metal-associated domain
Sbar7C9T23.1	HMA	PF00403.25	3e-14	Heavy-metal-associated domain
Sbar5A302T154.1	Ndc80_HEC	PF03801.12	1.5e-26	HEC/Ndc80p family
Sbar2C227T12.1	HECT	PF00632.24	4.6e-90	HECT-domain (ubiquitin-transferase)
Sbar4C51T10.1	HA2	PF04408.22	2.2e-22	Helicase associated domain (HA2)
Sbar7A13T93.1	Helicase_C	PF00271.30	4e-15	Helicase conserved C-terminal domain
Sbar2A22T85.1	HLH	PF00010.25	4.2e-12	Helix-loop-helix DNA-binding domain
Sbar5C336T43.1	HLH	PF00010.25	1.1e-10	Helix-loop-helix DNA-binding domain
Sbar5C328T37.1	HLH	PF00010.25	1.3e-10	Helix-loop-helix DNA-binding domain
Sbar13A24T100.1	HLH	PF00010.25	1.8e-10	Helix-loop-helix DNA-binding domain
Sbar3A269T121.1	HLH	PF00010.25	6.5e-10	Helix-loop-helix DNA-binding domain
Sbar10C31T12.1	HLH	PF00010.25	8.6e-10	Helix-loop-helix DNA-binding domain
Sbar13A69T58.1	Hexokinase_2	PF03727.15	4.2e-75	Hexokinase
Sbar7C73T15.1	HhH-GPD	PF00730.24	8.7e-18	HhH-GPD superfamily base excision DNA repair protein
Sbar3A48T99.1	NAR2	PF16974.4	1.2e-78	High-affinity nitrate transporter accessory
Sbar3A48T100.1	NAR2	PF16974.4	1e-75	High-affinity nitrate transporter accessory
Sbar1A97T35.1	HATPase_c	PF02518.25	9.6e-24	Histidine kinase-, DNA gyrase B-, and HSP90-like ATPase
Sbar7A3T119.1	HATPase_c_3	PF13589.5	7.7e-15	Histidine kinase-, DNA gyrase B-, and HSP90-like ATPase
Sbar7A62T82.1	His_Phos_1	PF00300.21	2.1e-25	Histidine phosphatase superfamily (branch1)
Sbar3A117T141.1	His_Phos_1	PF00300.21	2.4e-24	Histidine phosphatase superfamily (branch1)
Sbar3A147T40.1	Hist_deacetyl	PF00850.18	2.4e-74	Histone deacetylase domain
Sbar10A62T63.1	CBFD_NFYB_HMF	PF00808.22	3.9e-20	Histone-like transcription factor (CBF/NF-Y) and archaeal histone
Sbar1P224T58.1	CBFD_NFYB_HMF	PF00808.22	2e-10	Histone-like transcription factor (CBF/NF-Y) and archaeal histone
Sbar7A106T51.1	zf-HIT	PF04438.15	1.3e-10	HIT zinc finger
Sbar3A81T115.1	HMG_box	PF00505.18	1.1e-17	HMG (high mobility group) box
Sbar2A33T84.1	Homeobox	PF00046.28	1e-16	Homeobox domain
Sbar4A218T98.1	Homeobox	PF00046.28	2.7e-15	Homeobox domain
Sbar4A422T148.1	S-methyl_trans	PF02574.15	2.5e-60	Homocysteine S-methyltransferase
Sbar6C25T20.1	HUN	PF08729.9	2.3e-11	HPC2 and ubinuclein domain
Sbar9A279T220.1	Hpt	PF01627.22	1.1e-10	Hpt domain
Sbar8A24T136.1	HR_lesion	PF05514.10	7.1e-39	HR-like lesion-inducing
Sbar2A192T67.1	HR_lesion	PF05514.10	3.1e-20	HR-like lesion-inducing
Sbar5P197T26.1	Hs1pro-1_C	PF07014.11	3.7e-124	Hs1pro-1 protein C-terminus
Sbar2A60T126.1	HSF_DNA-bind	PF00447.16	9.2e-31	HSF-type DNA-binding
Sbar1C73T14.1	HSP20	PF00011.20	3.5e-30	Hsp20/alpha crystallin family
Sbar9P291T95.1	HSP20	PF00011.20	1.7e-18	Hsp20/alpha crystallin family
Sbar3P222T80.1	HSP70	PF00012.19	4.6e-204	Hsp70 protein
Sbar11P176T31.1	HSP70	PF00012.19	8.6e-119	Hsp70 protein
Sbar13C181T35.1	HSP70	PF00012.19	1.3e-86	Hsp70 protein
Sbar13C182T60.1	HSP90	PF00183.17	9.2e-190	Hsp90 protein
Sbar4A388T143.1	HSP90	PF00183.17	2.2e-56	Hsp90 protein
Sbar5A270T146.1	HSP90	PF00183.17	4.8e-54	Hsp90 protein
Sbar5A270T145.1	HSP90	PF00183.17	5.7e-54	Hsp90 protein
Sbar10P168T44.1	Hyccin	PF09790.8	1.6e-64	Hyccin
Sbar6A210T135.1	HMG-CoA_red	PF00368.17	6.5e-143	Hydroxymethylglutaryl-coenzyme A reductase
Sbar6A5T176.1	HIG_1_N	PF04588.12	6.2e-19	Hypoxia induced protein conserved region
Sbar1C26T6.1	IBR	PF01485.20	5.2e-23	IBR domain, a half RING-finger domain
Sbar9A290T191.1	IMPDH	PF00478.24	2.8e-119	IMP dehydrogenase / GMP reductase domain
Sbar8A62T109.1	IBN_N	PF03810.18	6.4e-19	Importin-beta N-terminal domain
Sbar11C145T41.1	IBN_N	PF03810.18	7.7e-12	Importin-beta N-terminal domain
Sbar13A67T93.1	Indigoidine_A	PF04227.11	2.2e-128	Indigoidine synthase A like protein
Sbar9A14T73.1	Bax1-I	PF01027.19	4.5e-49	Inhibitor of apoptosis-promoting Bax1
Sbar2A281T77.1	ING	PF12998.6	6.3e-12	Inhibitor of growth proteins N-terminal histone-binding
Sbar9A371T149.1	IF-2B	PF01008.16	1.2e-24	Initiation factor 2 subunit family
Sbar11C175T20.1	Pyrophosphatase	PF00719.18	4.6e-55	Inorganic pyrophosphatase
Sbar2A244T144.1	IU_nuc_hydro	PF01156.18	7.3e-80	Inosine-uridine preferring nucleoside hydrolase
Sbar2A244T146.1	IU_nuc_hydro	PF01156.18	9.2e-31	Inosine-uridine preferring nucleoside hydrolase
U23660A0T29.1	Ins134_P3_kin	PF05770.10	1.1e-134	Inositol 1, 3, 4-trisphosphate 5/6-kinase
Sbar9C309T21.1	Inositol_P	PF00459.24	6.9e-31	Inositol monophosphatase family
Sbar4A280T127.1	Ion_trans	PF00520.30	3.6e-24	Ion transport protein
Sbar11A170T167.1	Ion_trans	PF00520.30	1.5e-19	Ion transport protein
Sbar13A2T177.1	Ion_trans	PF00520.30	3.8e-11	Ion transport protein
Sbar13C8T28.1	IPPT	PF01715.16	1.6e-48	IPP transferase
Sbar4C413T29.1	Metallophos_C	PF14008.5	9.3e-18	Iron/zinc purple acid phosphatase-like protein C
Sbar7A6T169.1	Fe-S_biosyn	PF01521.19	7.9e-22	Iron-sulphur cluster biosynthesis
Sbar4A293T147.1	Isochorismatase	PF00857.19	8.6e-40	Isochorismatase family
Sbar7A207T157.1	Iso_dh	PF00180.19	7e-85	Isocitrate/isopropylmalate dehydrogenase
Sbar5A308T177.1	Iso_dh	PF00180.19	9.9e-79	Isocitrate/isopropylmalate dehydrogenase
Sbar6C194T25.1	JAB	PF01398.20	2.7e-32	JAB1/Mov34/MPN/PAD-1 ubiquitin protease
Sbar9A226T152.1	JmjC	PF02373.21	4e-39	JmjC domain, hydroxylase
Sbar1C201T12.1	JmjC	PF02373.21	1.6e-32	JmjC domain, hydroxylase
Sbar4A372T172.1	K_trans	PF02705.15	3.2e-197	K+ potassium transporter
Sbar2A224T136.1	K_trans	PF02705.15	2.4e-194	K+ potassium transporter
Sbar4C399T20.1	K_trans	PF02705.15	4.1e-191	K+ potassium transporter
Sbar4A392T180.1	K-box	PF01486.16	2.4e-23	K-box region
Sbar5A337T332.1	K-box	PF01486.16	9.3e-22	K-box region
Sbar10C42T18.1	K-box	PF01486.16	1.3e-13	K-box region
Sbar1C146T16.1	K-box	PF01486.16	1.8e-13	K-box region
Sbar5P304T115.1	Kelch_1	PF01344.24	2.2e-31	Kelch motif
Sbar13C25T35.1	Kelch_1	PF01344.24	1.6e-25	Kelch motif
Sbar9A18T111.1	Kelch_1	PF01344.24	5.4e-22	Kelch motif
Sbar5A290T143.1	Pantoate_transf	PF02548.14	1.3e-104	Ketopantoate hydroxymethyltransferase
Sbar4C8T19.1	Kinesin	PF00225.22	3.2e-104	Kinesin motor domain
Sbar9A120T36.1	La	PF05383.16	8.5e-23	La domain
Sbar9A276T120.1	La	PF05383.16	6.3e-22	La domain
Sbar3P181T81.1	Ldh_1_C	PF02866.17	3.8e-47	lactate/malate dehydrogenase, alpha/betaC-terminal domain
Sbar2C184T22.1	DBR1	PF05011.12	5.6e-27	Lariat debranching enzyme, C-terminal domain
Sbar13C55T21.1	LEA_2	PF03168.12	1.5e-14	Late embryogenesis abundant protein
Sbar5A302T157.1	LEA_2	PF03168.12	1.2e-13	Late embryogenesis abundant protein
Sbar9E371T0.1	LEA_3	PF03242.12	6.7e-12	Late embryogenesis abundant protein
Sbar12P163T129.1	LEA_2	PF03168.12	6.2e-11	Late embryogenesis abundant protein
Sbar5A260T166.1	LOB	PF03195.13	4.9e-38	Lateral organ boundaries (LOB) domain
Sbar1A204T113.1	LOB	PF03195.13	1.1e-36	Lateral organ boundaries (LOB) domain
Sbar11C16T18.1	LOB	PF03195.13	4.4e-35	Lateral organ boundaries (LOB) domain
Sbar9C210T21.1	LOB	PF03195.13	3.6e-34	Lateral organ boundaries (LOB) domain
Sbar4E275T5.1	LOB	PF03195.13	9.5e-27	Lateral organ boundaries (LOB) domain
Sbar11C39T7.1	LOB	PF03195.13	8.8e-25	Lateral organ boundaries (LOB) domain
Sbar2C25T17.1	LOB	PF03195.13	1.6e-22	Lateral organ boundaries (LOB) domain
Sbar1A198T104.1	LCAT	PF02450.14	5.6e-120	Lecithin:cholesterol acyltransferase
Sbar1A192T188.1	LCAT	PF02450.14	9.2e-30	Lecithin:cholesterol acyltransferase
Sbar11C23T14.1	Lectin_legB	PF00139.18	2.7e-79	Legume lectin domain
Sbar1C118T19.1	Lectin_legB	PF00139.18	1.8e-58	Legume lectin domain
U4670C0T9.1	Lectin_legB	PF00139.18	1.3e-45	Legume lectin domain
Sbar1C40T11.1	Lectin_legB	PF00139.18	3.3e-43	Legume lectin domain
Sbar1P39T27.1	Lectin_legB	PF00139.18	7e-30	Legume lectin domain
Sbar9A355T149.1	LETM1	PF07766.12	1.3e-11	LETM1-like protein
Sbar9P94T31.1	LRR_8	PF13855.5	2.5e-58	Leucine rich repeat
Sbar9A35T125.1	LRR_8	PF13855.5	2.2e-54	Leucine rich repeat
Sbar9C28T11.1	LRR_8	PF13855.5	1.2e-53	Leucine rich repeat
Sbar3A267T88.1	LRR_8	PF13855.5	6.3e-52	Leucine rich repeat
Sbar4A358T142.1	LRR_8	PF13855.5	4.5e-51	Leucine rich repeat
Sbar5A186T90.1	LRR_8	PF13855.5	4.7e-50	Leucine rich repeat
Sbar9A31T61.1	LRR_8	PF13855.5	1e-48	Leucine rich repeat
Sbar3A180T64.1	LRR_8	PF13855.5	1.1e-46	Leucine rich repeat
Sbar3C110T10.1	LRR_8	PF13855.5	1.3e-43	Leucine rich repeat
Sbar5A250T150.1	LRR_8	PF13855.5	2.1e-41	Leucine rich repeat
Sbar1C23T13.1	LRR_8	PF13855.5	2.7e-37	Leucine rich repeat
Sbar6C14T16.1	LRR_8	PF13855.5	3.8e-37	Leucine rich repeat
Sbar7C26T30.1	LRR_8	PF13855.5	1.4e-36	Leucine rich repeat
Sbar4A299T104.1	LRR_8	PF13855.5	3.9e-32	Leucine rich repeat
Sbar3C45T19.1	LRR_8	PF13855.5	4.9e-28	Leucine rich repeat
Sbar5A246T154.1	LRR_8	PF13855.5	1.2e-26	Leucine rich repeat
Sbar3A65T133.1	LRR_8	PF13855.5	1.6e-23	Leucine rich repeat
Sbar11A149T166.1	LRR_6	PF13516.5	2.6e-21	Leucine Rich repeat
Sbar3A266T106.1	LRR_8	PF13855.5	3.2e-21	Leucine rich repeat
Sbar1C16T24.1	LRR_8	PF13855.5	9.4e-21	Leucine rich repeat
Sbar9P217T45.1	LRR_8	PF13855.5	1e-18	Leucine rich repeat
Sbar1C16T23.1	LRR_8	PF13855.5	1.9e-18	Leucine rich repeat
Sbar2A297T184.1	LRR_6	PF13516.5	5.7e-18	Leucine Rich repeat
Sbar13C49T8.1	LRR_8	PF13855.5	8.4e-18	Leucine rich repeat
Sbar2A308T108.1	LRR_8	PF13855.5	2.7e-14	Leucine rich repeat
Sbar5A262T169.1	LRR_8	PF13855.5	7.3e-13	Leucine rich repeat
Sbar6C125T29.1	LRR_8	PF13855.5	9e-12	Leucine rich repeat
Sbar2A257T137.1	LRR_8	PF13855.5	2.8e-11	Leucine rich repeat
Sbar2P294T53.1	LRR_8	PF13855.5	6.8e-10	Leucine rich repeat
Sbar9C284T12.1	LRR_4	PF12799.6	1.6e-54	Leucine Rich repeats (2 copies)
Sbar7A8T130.1	LRR_4	PF12799.6	7e-33	Leucine Rich repeats (2 copies)
U794A0T24.1	LRR_4	PF12799.6	1.6e-30	Leucine Rich repeats (2 copies)
Sbar6A44T160.1	LRR_4	PF12799.6	1.6e-19	Leucine Rich repeats (2 copies)
Sbar9A358T173.1	LRR_4	PF12799.6	2.2e-14	Leucine Rich repeats (2 copies)
Sbar9P368T64.1	LRR_4	PF12799.6	5.3e-12	Leucine Rich repeats (2 copies)
Sbar4C231T22.1	LRR_4	PF12799.6	1.8e-11	Leucine Rich repeats (2 copies)
Sbar3A77T118.1	LRR_9	PF14580.5	4.6e-80	Leucine-rich repeat
Sbar4C175T18.1	Fucokinase	PF07959.11	1.5e-104	L-fucokinase
Sbar4A391T191.1	LIM_bind	PF01803.15	1.5e-49	LIM-domain binding protein
Sbar9P228T183.1	Lipase_3	PF01764.24	4.5e-34	Lipase (class 3)
Sbar1A143T97.1	Lipase_3	PF01764.24	2.4e-21	Lipase (class 3)
Sbar4A389T147.1	Lipase_3	PF01764.24	5.1e-19	Lipase (class 3)
Sbar9A214T144.1	Lipase_3	PF01764.24	2e-16	Lipase (class 3)
Sbar5A299T138.1	Lipoxygenase	PF00305.18	0	Lipoxygenase
Sbar4A369T69.1	zf-LITAF-like	PF10601.8	2.7e-12	LITAF-like zinc ribbon domain
Sbar4A22T183.1	LMBR1	PF04791.15	3.2e-74	LMBR1-like membrane protein
Sbar10C134T27.1	Lon_C	PF05362.12	4.5e-75	Lon protease (S16) C-terminal proteolyticdomain
Sbar9A369T156.1	LSM	PF01423.21	9.5e-19	LSM domain
Sbar4A197T148.1	LSM	PF01423.21	2e-15	LSM domain
Sbar3C85T32.1	LSM	PF01423.21	3.2e-10	LSM domain
Sbar9C366T36.1	LsmAD	PF06741.12	3.9e-24	LsmAD domain
Sbar1A193T179.1	LUC7	PF03194.14	2.6e-68	LUC7 N_terminus
Sbar9C79T5.1	Lum_binding	PF00677.16	6.3e-46	Lumazine binding domain
Sbar2C52T12.1	Lung_7-TM_R	PF06814.12	3.3e-50	Lung seven transmembrane receptor
Sbar11A150T109.1	LOR	PF04525.11	4.2e-58	LURP-one-related
Sbar9A243T140.1	LOR	PF04525.11	1.1e-42	LURP-one-related
Sbar1P181T13.1	Methyltransf_16	PF10294.8	1.7e-30	Lysine methyltransferase
Sbar12P121T30.1	Methyltransf_16	PF10294.8	5.7e-29	Lysine methyltransferase
Sbar3A82T123.1	Methyltransf_16	PF10294.8	4e-20	Lysine methyltransferase
Sbar11C7T28.1	Methyltransf_16	PF10294.8	7.3e-17	Lysine methyltransferase
Sbar4A22T182.1	Methyltransf_16	PF10294.8	1.1e-12	Lysine methyltransferase
Sbar12A98T29.1	LysM	PF01476.19	5.8e-15	LysM domain
Sbar5A252T108.1	DPBB_1	PF03330.17	5.7e-19	Lytic transglycolase
Sbar5A253T102.1	DPBB_1	PF03330.17	2.5e-18	Lytic transglycolase
Sbar12A180T165.1	DPBB_1	PF03330.17	5.6e-10	Lytic transglycolase
Sbar9A317T138.1	MACPF	PF01823.18	1.7e-32	MAC/Perforin domain
Sbar7A85T42.1	MACPF	PF01823.18	4.7e-31	MAC/Perforin domain
Sbar11A152T110.1	MACPF	PF01823.18	4.6e-27	MAC/Perforin domain
Sbar6A9T186.1	Mg_trans_NIPA	PF05653.13	8.6e-97	Magnesium transporter NIPA
Sbar5C314T17.1	Mg_trans_NIPA	PF05653.13	1.9e-60	Magnesium transporter NIPA
Sbar5A169T70.1	Mg_trans_NIPA	PF05653.13	6.4e-23	Magnesium transporter NIPA
Sbar1C160T11.1	MFS_1	PF07690.15	8.4e-43	Major Facilitator Superfamily
Sbar6A43T123.1	MFS_1	PF07690.15	8.4e-37	Major Facilitator Superfamily
Sbar7A71T66.1	MFS_1	PF07690.15	9.9e-33	Major Facilitator Superfamily
Sbar13A3T203.1	MFS_1	PF07690.15	1.3e-23	Major Facilitator Superfamily
Sbar5A211T152.1	MFS_1	PF07690.15	2e-23	Major Facilitator Superfamily
Sbar5A310T160.1	MFS_1	PF07690.15	5.7e-22	Major Facilitator Superfamily
Sbar2A280T29.1	MFS_1	PF07690.15	7.5e-20	Major Facilitator Superfamily
Sbar5A310T163.1	MFS_1	PF07690.15	1.2e-19	Major Facilitator Superfamily
Sbar4C395T23.1	MFS_1	PF07690.15	8e-18	Major Facilitator Superfamily
Sbar11A168T208.1	MFS_1	PF07690.15	1.3e-17	Major Facilitator Superfamily
Sbar9P189T72.1	MFS_1	PF07690.15	1.5e-16	Major Facilitator Superfamily
Sbar13C3T24.1	MFS_1	PF07690.15	2.5e-15	Major Facilitator Superfamily
Sbar5A182T186.1	MFS_1	PF07690.15	9.4e-14	Major Facilitator Superfamily
Sbar9A192T111.1	MIP	PF00230.19	4.1e-86	Major intrinsic protein
Sbar9A232T189.1	MIP	PF00230.19	5.8e-76	Major intrinsic protein
Sbar13A33T116.1	MIP	PF00230.19	1.9e-73	Major intrinsic protein
Sbar9A183T64.1	MIP	PF00230.19	9.7e-71	Major intrinsic protein
Sbar9A277T166.1	MIP	PF00230.19	6.7e-66	Major intrinsic protein
Sbar6A198T72.1	MIP	PF00230.19	3.8e-27	Major intrinsic protein
Sbar2A225T184.1	MIP	PF00230.19	5e-13	Major intrinsic protein
Sbar9A330T138.1	Malate_synthase	PF01274.21	1.7e-212	Malate synthase
Sbar3C188T7.1	HAP2-GCS1	PF10699.8	1.5e-19	Male gamete fusion factor
Sbar9C279T39.1	Malic_M	PF03949.14	7.9e-93	Malic enzyme, NAD binding domain
Sbar4A49T54.1	malic	PF00390.18	7.3e-20	Malic enzyme, N-terminal domain
Sbar6A174T80.1	MaoC_dehydratas	PF01575.18	1.3e-25	MaoC like domain
Sbar5A255T171.1	MatE	PF01554.17	1.6e-67	MatE
Sbar6C9T44.1	MatE	PF01554.17	3.2e-67	MatE
Sbar2C30T25.1	MatE	PF01554.17	1.8e-63	MatE
Sbar1C104T6.1	MatE	PF01554.17	6.4e-58	MatE
Sbar11A152T108.1	MatE	PF01554.17	4.6e-57	MatE
Sbar4A426T143.1	MatE	PF01554.17	3.3e-54	MatE
Sbar1A171T64.1	MatE	PF01554.17	4.8e-53	MatE
Sbar4A427T174.1	MatE	PF01554.17	5e-53	MatE
Sbar3C1T26.1	MatE	PF01554.17	3.7e-46	MatE
Sbar6A44T161.1	MatE	PF01554.17	1.5e-45	MatE
Sbar4P401T152.1	Peptidase_M10	PF00413.23	1.7e-49	Matrixin
Sbar9C232T25.1	Peptidase_M10	PF00413.23	4e-49	Matrixin
Sbar5A228T127.1	MS_channel	PF00924.17	1.4e-14	Mechanosensitive ion channel
Sbar5C323T32.1	Med13_C	PF06333.11	1.1e-20	Mediator complex subunit 13 C-terminal
Sbar12P164T79.1	MBOAT_2	PF13813.5	7.4e-15	Membrane bound O-acyl transferase family
Sbar4P327T70.1	MBOAT_2	PF13813.5	1.4e-10	Membrane bound O-acyl transferase family
Sbar4A315T124.1	Mem_trans	PF03547.17	2.4e-199	Membrane transport protein
Sbar11A156T139.1	Mem_trans	PF03547.17	4.3e-73	Membrane transport protein
Sbar1A107T56.1	Mem_trans	PF03547.17	1.1e-67	Membrane transport protein
Sbar3A111T95.1	Nckap1	PF09735.8	0	Membrane-associated apoptosis protein
Sbar12A43T31.1	Lactamase_B	PF00753.26	8.1e-14	Metallo-beta-lactamase superfamily
Sbar5A277T157.1	Peptidase_M24	PF00557.23	6e-55	Metallopeptidase family M24
Sbar2A225T172.1	Peptidase_M24	PF00557.23	1.1e-39	Metallopeptidase family M24
Sbar11C145T30.1	Peptidase_M24	PF00557.23	1e-21	Metallopeptidase family M24
Sbar13A35T113.1	Metallothio_2	PF01439.17	3.8e-21	Metallothionein
Sbar13C35T26.1	Metallothio_2	PF01439.17	1.4e-16	Metallothionein
Sbar9C285T23.1	Methyltransf_32	PF13679.5	4.3e-28	Methyltransferase domain
Sbar9C365T10.1	Methyltransf_12	PF08242.11	5.8e-14	Methyltransferase domain
Sbar5A263T148.1	Methyltransf_11	PF08241.11	7.1e-12	Methyltransferase domain
Sbar7A31T109.1	Methyltransf_31	PF13847.5	1.2e-10	Methyltransferase domain
Sbar2A45T168.1	Methyltransf_25	PF13649.5	3.4e-10	Methyltransferase domain
Sbar9A302T134.1	TYW3	PF02676.13	1.3e-64	Methyltransferase TYW3
Sbar6C67T30.1	MFS_2	PF13347.5	2.8e-17	MFS/sugar transport protein
Sbar1A78T59.1	SPC25	PF06703.10	4e-11	Microsomal signal peptidase 25 kDa subunit (SPC25)
Sbar11A111T66.1	MCU	PF04678.12	1.9e-53	Mitochondrial calcium uniporter
Sbar9A210T166.1	MCU	PF04678.12	1.6e-48	Mitochondrial calcium uniporter
Sbar2A297T183.1	Mito_carr	PF00153.26	5.6e-71	Mitochondrial carrier protein
Sbar7A2T241.1	Mito_carr	PF00153.26	3.4e-70	Mitochondrial carrier protein
Sbar11A143T125.1	Mito_carr	PF00153.26	2e-68	Mitochondrial carrier protein
Sbar9A316T103.1	Mito_carr	PF00153.26	2.1e-63	Mitochondrial carrier protein
Sbar4A409T173.1	Mito_carr	PF00153.26	1.1e-61	Mitochondrial carrier protein
Sbar4A320T49.1	Mito_carr	PF00153.26	3.4e-60	Mitochondrial carrier protein
Sbar1A79T54.1	Mito_carr	PF00153.26	1.7e-55	Mitochondrial carrier protein
Sbar8A21T182.1	SUV3_C	PF12513.7	1.4e-16	Mitochondrial degradasome RNA helicase subunit C terminal
Sbar4A47T108.1	Mito_fiss_Elm1	PF06258.10	1.5e-120	Mitochondrial fission ELM1
Sbar9C166T7.1	Mito_fiss_Elm1	PF06258.10	1.5e-112	Mitochondrial fission ELM1
Sbar1A58T134.1	MAM33	PF02330.15	3.1e-52	Mitochondrial glycoprotein
Sbar9A341T132.1	MAM33	PF02330.15	1.5e-34	Mitochondrial glycoprotein
Sbar13A47T151.1	DAP3	PF10236.8	1.2e-34	Mitochondrial ribosomal death-associatedprotein 3
Sbar1A31T125.1	L51_S25_CI-B8	PF05047.15	2.8e-12	Mitochondrial ribosomal protein L51 / S25/ CI-B8 domain
Sbar13A26T134.1	Mlo	PF03094.14	8.3e-241	Mlo family
Sbar8A47T113.1	Mlo	PF03094.14	8.5e-188	Mlo family
Sbar9A318T147.1	Mlo	PF03094.14	2.3e-153	Mlo family
Sbar8A44T119.1	Mlo	PF03094.14	6.5e-110	Mlo family
Sbar10C153T21.1	MoaC	PF01967.20	3.1e-51	MoaC family
Sbar9A256T175.1	Mob1_phocein	PF03637.16	5.8e-76	Mob1/phocein family
Sbar4A217T74.1	Mob_synth_C	PF06463.12	1.6e-34	Molybdenum Cofactor Synthesis C
Sbar13A146T91.1	Ald_Xan_dh_C2	PF02738.17	8.9e-161	Molybdopterin-binding domain of aldehydedehydrogenase
Sbar5A332T157.1	Mpv17_PMP22	PF04117.11	2.2e-16	Mpv17 / PMP22 family
Sbar9A309T134.1	Motile_Sperm	PF00635.25	4.4e-30	MSP (Major sperm protein) domain
Sbar2A77T59.1	Motile_Sperm	PF00635.25	8.2e-13	MSP (Major sperm protein) domain
Sbar1A235T212.1	mTERF	PF02536.13	6e-47	mTERF
Sbar6C43T24.1	mTERF	PF02536.13	1.2e-41	mTERF
Sbar1P223T66.1	mTERF	PF02536.13	1e-39	mTERF
Sbar6C43T7.1	mTERF	PF02536.13	2.9e-39	mTERF
Sbar6C43T12.1	mTERF	PF02536.13	1.1e-37	mTERF
Sbar6C191T12.1	mTERF	PF02536.13	1.6e-35	mTERF
Sbar6C43T9.1	mTERF	PF02536.13	4.3e-35	mTERF
Sbar6C43T23.1	mTERF	PF02536.13	8.2e-35	mTERF
Sbar4C157T13.1	MttA_Hcf106	PF02416.15	5.6e-15	mttA/Hcf106 family
Sbar9A86T60.1	DBD_Tnp_Mut	PF03108.14	2.9e-10	MuDR family transposase
Sbar4A348T133.1	MULE	PF10551.8	1.8e-19	MULE transposase domain
Sbar1C72T20.1	MULE	PF10551.8	1.4e-13	MULE transposase domain
Sbar4A175T120.1	Cu-oxidase_2	PF07731.13	1.4e-45	Multicopper oxidase
Sbar4A394T165.1	Cu-oxidase	PF00394.21	2e-45	Multicopper oxidase
Sbar6A199T135.1	Cu-oxidase_2	PF07731.13	2.2e-43	Multicopper oxidase
Sbar5A120T83.1	Cu-oxidase	PF00394.21	3.6e-43	Multicopper oxidase
Sbar2A284T118.1	Cu-oxidase_2	PF07731.13	1.4e-42	Multicopper oxidase
Sbar11A138T123.1	Cu-oxidase_2	PF07731.13	5e-42	Multicopper oxidase
Sbar9A204T126.1	Cu-oxidase_3	PF07732.14	7.7e-41	Multicopper oxidase
Sbar7A123T73.1	Cu-oxidase	PF00394.21	2.9e-39	Multicopper oxidase
Sbar1C1T22.1	Cu-oxidase_3	PF07732.14	5e-37	Multicopper oxidase
Sbar4C386T35.1	Mur_ligase_M	PF08245.11	9e-14	Mur ligase middle domain
Sbar9A238T163.1	MutS_V	PF00488.20	1.2e-68	MutS domain V
Sbar4A37T88.1	Myb_DNA-bind_4	PF13837.5	2.8e-29	Myb/SANT-like DNA-binding domain
Sbar10C23T17.1	Myb_DNA-bind_4	PF13837.5	7.1e-22	Myb/SANT-like DNA-binding domain
Sbar3C11T25.1	Myb_CC_LHEQLE	PF14379.5	1.4e-34	MYB-CC type transfactor, LHEQLE motif
Sbar9A256T165.1	Myb_CC_LHEQLE	PF14379.5	5.8e-24	MYB-CC type transfactor, LHEQLE motif
Sbar9A293T193.1	Myb_CC_LHEQLE	PF14379.5	9.7e-24	MYB-CC type transfactor, LHEQLE motif
Sbar4A326T188.1	Myb_CC_LHEQLE	PF14379.5	1.3e-23	MYB-CC type transfactor, LHEQLE motif
Sbar4C43T15.1	Myb_CC_LHEQLE	PF14379.5	1.3e-21	MYB-CC type transfactor, LHEQLE motif
Sbar4C22T27.1	Myb_CC_LHEQLE	PF14379.5	4.3e-18	MYB-CC type transfactor, LHEQLE motif
Sbar2C305T42.1	Myb_DNA-binding	PF00249.30	2.1e-49	Myb-like DNA-binding domain
Sbar7C49T17.1	Myb_DNA-binding	PF00249.30	2.4e-37	Myb-like DNA-binding domain
Sbar1A158T94.1	Myb_DNA-binding	PF00249.30	1.3e-35	Myb-like DNA-binding domain
Sbar6A30T102.1	Myb_DNA-binding	PF00249.30	7e-35	Myb-like DNA-binding domain
Sbar11A138T128.1	Myb_DNA-binding	PF00249.30	3e-34	Myb-like DNA-binding domain
Sbar12A138T99.1	Myb_DNA-binding	PF00249.30	3.4e-34	Myb-like DNA-binding domain
Sbar9A309T137.1	Myb_DNA-binding	PF00249.30	1.8e-33	Myb-like DNA-binding domain
Sbar7A179T76.1	Myb_DNA-binding	PF00249.30	3.8e-33	Myb-like DNA-binding domain
Sbar2A213T122.1	Myb_DNA-binding	PF00249.30	4.1e-33	Myb-like DNA-binding domain
Sbar8A193T101.1	Myb_DNA-binding	PF00249.30	5.7e-33	Myb-like DNA-binding domain
Sbar8C32T16.1	Myb_DNA-binding	PF00249.30	7.8e-33	Myb-like DNA-binding domain
Sbar13A33T123.1	Myb_DNA-binding	PF00249.30	1.9e-32	Myb-like DNA-binding domain
Sbar9A223T175.1	Myb_DNA-binding	PF00249.30	3.4e-32	Myb-like DNA-binding domain
Sbar3C118T4.1	Myb_DNA-binding	PF00249.30	8.1e-32	Myb-like DNA-binding domain
Sbar1A202T127.1	Myb_DNA-binding	PF00249.30	7.2e-31	Myb-like DNA-binding domain
Sbar6C63T16.1	Myb_DNA-binding	PF00249.30	9.6e-31	Myb-like DNA-binding domain
Sbar12C133T8.1	Myb_DNA-binding	PF00249.30	5e-30	Myb-like DNA-binding domain
Sbar11A166T121.1	Myb_DNA-binding	PF00249.30	1.1e-29	Myb-like DNA-binding domain
Sbar9A187T76.1	Myb_DNA-binding	PF00249.30	2.3e-29	Myb-like DNA-binding domain
Sbar1C78T12.1	Myb_DNA-binding	PF00249.30	7.9e-21	Myb-like DNA-binding domain
Sbar4C247T14.1	Myb_DNA-binding	PF00249.30	1.3e-19	Myb-like DNA-binding domain
Sbar8A11T191.1	Myb_DNA-binding	PF00249.30	1.6e-19	Myb-like DNA-binding domain
Sbar13A3T208.1	Myb_DNA-binding	PF00249.30	3.6e-15	Myb-like DNA-binding domain
Sbar7A26T168.1	Myb_DNA-binding	PF00249.30	6.8e-15	Myb-like DNA-binding domain
Sbar5A285T199.1	Myb_DNA-binding	PF00249.30	1.3e-13	Myb-like DNA-binding domain
Sbar5A192T148.1	Myb_DNA-binding	PF00249.30	2.9e-10	Myb-like DNA-binding domain
Sbar2A139T72.1	CMAS	PF02353.19	3.4e-76	Mycolic acid cyclopropane synthetase
Sbar5C227T21.1	Myosin_head	PF00063.20	2.9e-211	Myosin head (motor domain)
Sbar5A192T144.1	Rad21_Rec8_N	PF04825.12	1.5e-24	N terminus of Rad21 / Rec8 like protein
Sbar10C63T9.1	NAC	PF01849.17	6.7e-23	NAC domain
Sbar3C2T46.1	NAC	PF01849.17	7e-23	NAC domain
Sbar7A135T29.1	NAC	PF01849.17	1.6e-19	NAC domain
Sbar9C207T31.1	NatB_MDM20	PF09797.8	3.9e-55	N-acetyltransferase B complex (NatB) noncatalytic subunit
Sbar3A94T113.1	NAD_binding_2	PF03446.14	2.9e-25	NAD binding domain of 6-phosphogluconatedehydrogenase
Sbar13A1T101.1	Epimerase	PF01370.20	3.4e-26	NAD dependent epimerase/dehydratase family
Sbar12A6T117.1	Epimerase	PF01370.20	1.8e-24	NAD dependent epimerase/dehydratase family
Sbar4A277T170.1	Epimerase	PF01370.20	5.3e-24	NAD dependent epimerase/dehydratase family
Sbar13C81T22.1	Epimerase	PF01370.20	1.5e-23	NAD dependent epimerase/dehydratase family
Sbar5A256T178.1	Epimerase	PF01370.20	5.2e-21	NAD dependent epimerase/dehydratase family
Sbar5A177T182.1	NAD_binding_10	PF13460.5	1.6e-12	NAD(P)H-binding
Sbar3C210T13.1	B12D	PF06522.10	3e-24	NADH-ubiquinone reductase complex 1 MLRQsubunit
Sbar4A131T63.1	FMN_red	PF03358.14	4.7e-38	NADPH-dependent FMN reductase
Sbar10A183T100.1	FMN_red	PF03358.14	6.2e-10	NADPH-dependent FMN reductase
Sbar7A47T55.1	Nramp	PF01566.17	8.1e-121	Natural resistance-associated macrophageprotein
Sbar8A74T102.1	Nramp	PF01566.17	3e-119	Natural resistance-associated macrophageprotein
Sbar6A24T148.1	Nramp	PF01566.17	1.8e-118	Natural resistance-associated macrophageprotein
Sbar11A170T160.1	Nramp	PF01566.17	4.5e-72	Natural resistance-associated macrophageprotein
Sbar4P294T71.1	NB-ARC	PF00931.21	1.7e-80	NB-ARC domain
U1000A0T178.1	NB-ARC	PF00931.21	1.5e-75	NB-ARC domain
Sbar9C58T12.1	NB-ARC	PF00931.21	1.8e-75	NB-ARC domain
Sbar4C238T24.1	NB-ARC	PF00931.21	7.6e-75	NB-ARC domain
Sbar9C48T17.1	NB-ARC	PF00931.21	1.6e-73	NB-ARC domain
Sbar9C362T24.1	NB-ARC	PF00931.21	2.8e-72	NB-ARC domain
Sbar5C187T22.1	NB-ARC	PF00931.21	4.6e-72	NB-ARC domain
Sbar7C83T4.1	NB-ARC	PF00931.21	3.7e-70	NB-ARC domain
Sbar4A276T174.1	NB-ARC	PF00931.21	3.9e-70	NB-ARC domain
Sbar2A213T116.1	NB-ARC	PF00931.21	1.2e-69	NB-ARC domain
Sbar4P277T70.1	NB-ARC	PF00931.21	4.7e-69	NB-ARC domain
Sbar1A153T89.1	NB-ARC	PF00931.21	8.3e-68	NB-ARC domain
Sbar10C147T12.1	NB-ARC	PF00931.21	1e-67	NB-ARC domain
Sbar4C273T17.1	NB-ARC	PF00931.21	9.3e-67	NB-ARC domain
Sbar3C53T21.1	NB-ARC	PF00931.21	1.3e-65	NB-ARC domain
Sbar3C215T4.1	NB-ARC	PF00931.21	6.3e-65	NB-ARC domain
Sbar3C48T5.1	NB-ARC	PF00931.21	3.4e-63	NB-ARC domain
Sbar9C66T15.1	NB-ARC	PF00931.21	1e-62	NB-ARC domain
Sbar9C74T10.1	NB-ARC	PF00931.21	2.6e-61	NB-ARC domain
Sbar9C71T6.1	NB-ARC	PF00931.21	8.6e-61	NB-ARC domain
Sbar9C61T15.1	NB-ARC	PF00931.21	8.3e-60	NB-ARC domain
Sbar2A269T93.1	NB-ARC	PF00931.21	1.4e-58	NB-ARC domain
Sbar2A272T114.1	NB-ARC	PF00931.21	1.7e-58	NB-ARC domain
Sbar5C102T9.1	NB-ARC	PF00931.21	2.6e-58	NB-ARC domain
Sbar1A191T188.1	NB-ARC	PF00931.21	5.3e-58	NB-ARC domain
Sbar9P358T131.1	NB-ARC	PF00931.21	1.4e-57	NB-ARC domain
Sbar2A270T109.1	NB-ARC	PF00931.21	1.3e-56	NB-ARC domain
Sbar1C33T20.1	NB-ARC	PF00931.21	4.6e-56	NB-ARC domain
Sbar8C149T20.1	NB-ARC	PF00931.21	4.1e-55	NB-ARC domain
U7824C0T2.1	NB-ARC	PF00931.21	5e-55	NB-ARC domain
Sbar4C77T19.1	NB-ARC	PF00931.21	5e-53	NB-ARC domain
U1561C0T8.1	NB-ARC	PF00931.21	5.3e-53	NB-ARC domain
Sbar9C365T15.1	NB-ARC	PF00931.21	5.4e-47	NB-ARC domain
Sbar9P153T42.1	NB-ARC	PF00931.21	1e-45	NB-ARC domain
Sbar9P147T23.1	NB-ARC	PF00931.21	1.4e-45	NB-ARC domain
Sbar9P151T40.1	NB-ARC	PF00931.21	4.9e-45	NB-ARC domain
Sbar1A71T85.1	NB-ARC	PF00931.21	3.2e-42	NB-ARC domain
Sbar9P154T29.1	NB-ARC	PF00931.21	4.7e-42	NB-ARC domain
Sbar9P126T29.1	NB-ARC	PF00931.21	3.6e-41	NB-ARC domain
Sbar9P151T20.1	NB-ARC	PF00931.21	8.2e-41	NB-ARC domain
Sbar9P139T42.1	NB-ARC	PF00931.21	8.7e-41	NB-ARC domain
Sbar9P157T28.1	NB-ARC	PF00931.21	2e-39	NB-ARC domain
Sbar3P215T94.1	NB-ARC	PF00931.21	1e-38	NB-ARC domain
Sbar5P152T27.1	NB-ARC	PF00931.21	2.2e-34	NB-ARC domain
Sbar3P209T74.1	NB-ARC	PF00931.21	2.2e-33	NB-ARC domain
Sbar3P241T43.1	NB-ARC	PF00931.21	6.8e-33	NB-ARC domain
Sbar4P149T30.1	NB-ARC	PF00931.21	8e-32	NB-ARC domain
Sbar4P276T151.1	NB-ARC	PF00931.21	1.2e-29	NB-ARC domain
Sbar4A78T107.1	NB-ARC	PF00931.21	7.9e-28	NB-ARC domain
Sbar9P95T37.1	NB-ARC	PF00931.21	2.3e-27	NB-ARC domain
Sbar2A194T63.1	NB-ARC	PF00931.21	1.5e-22	NB-ARC domain
Sbar1C82T9.1	NB-ARC	PF00931.21	9.9e-20	NB-ARC domain
Sbar5P124T100.1	NB-ARC	PF00931.21	1.1e-17	NB-ARC domain
Sbar11A114T104.1	NB-ARC	PF00931.21	1.8e-16	NB-ARC domain
Sbar1C131T22.1	NB-ARC	PF00931.21	1.7e-11	NB-ARC domain
Sbar1A189T120.1	Neprosin	PF03080.14	8.1e-88	Neprosin
Sbar9A203T126.1	Ceramidase_alk	PF04734.12	8.1e-238	Neutral/alkaline non-lysosomal ceramidase, N-terminal
Sbar12A4T127.1	NGP1NT	PF08153.11	2.6e-44	NGP1NT (NUC091) domain
Sbar12C168T31.1	NIF	PF03031.17	4.1e-38	NLI interacting factor-like phosphatase
Sbar12P130T33.1	NMD3	PF04981.12	1.1e-64	NMD3 family
Sbar4A295T149.1	NARP1	PF12569.7	7.6e-198	NMDA receptor-regulated protein 1
Sbar4A270T100.1	NAM	PF02365.14	2e-38	No apical meristem (NAM) protein
Sbar9A262T145.1	NAM	PF02365.14	5e-38	No apical meristem (NAM) protein
Sbar4A342T132.1	NAM	PF02365.14	3.5e-37	No apical meristem (NAM) protein
Sbar5A246T145.1	NAM	PF02365.14	1e-36	No apical meristem (NAM) protein
Sbar1C15T10.1	NAM	PF02365.14	4.3e-35	No apical meristem (NAM) protein
Sbar7A193T93.1	NAM	PF02365.14	5.1e-35	No apical meristem (NAM) protein
Sbar3A184T75.1	NAM	PF02365.14	1.3e-34	No apical meristem (NAM) protein
U7110C0T16.1	NAM	PF02365.14	2.9e-34	No apical meristem (NAM) protein
Sbar9A286T104.1	NAM	PF02365.14	1.3e-33	No apical meristem (NAM) protein
Sbar4P368T66.1	NAM	PF02365.14	2.7e-33	No apical meristem (NAM) protein
Sbar13C13T30.1	NAM	PF02365.14	2.9e-32	No apical meristem (NAM) protein
Sbar5A183T114.1	NAM	PF02365.14	9.1e-32	No apical meristem (NAM) protein
Sbar5A172T81.1	NAM	PF02365.14	5.7e-28	No apical meristem (NAM) protein
Sbar5A219T75.1	Noc2	PF03715.12	1.1e-77	Noc2p family
Sbar11C1T24.1	Nodulin-like	PF06813.12	3.3e-94	Nodulin-like
Sbar10C187T17.1	Nodulin-like	PF06813.12	3.4e-94	Nodulin-like
Sbar5A245T172.1	Nodulin-like	PF06813.12	1.1e-89	Nodulin-like
Sbar4A303T117.1	Nodulin-like	PF06813.12	5.1e-89	Nodulin-like
Sbar10A30T78.1	Nodulin-like	PF06813.12	2.1e-80	Nodulin-like
Sbar3A199T98.1	Nodulin-like	PF06813.12	8.4e-41	Nodulin-like
Sbar5A325T217.1	DIOX_N	PF14226.5	1.6e-62	non-haem dioxygenase in morphine synthesis N-terminal
Sbar5A325T218.1	DIOX_N	PF14226.5	1.1e-34	non-haem dioxygenase in morphine synthesis N-terminal
Sbar5C325T38.1	DIOX_N	PF14226.5	3.5e-31	non-haem dioxygenase in morphine synthesis N-terminal
Sbar5C279T19.1	DIOX_N	PF14226.5	1.7e-28	non-haem dioxygenase in morphine synthesis N-terminal
Sbar4A242T84.1	DIOX_N	PF14226.5	6.8e-28	non-haem dioxygenase in morphine synthesis N-terminal
Sbar8A25T148.1	DIOX_N	PF14226.5	3.8e-22	non-haem dioxygenase in morphine synthesis N-terminal
Sbar4A157T49.1	DIOX_N	PF14226.5	1.6e-20	non-haem dioxygenase in morphine synthesis N-terminal
Sbar2A197T69.1	DIOX_N	PF14226.5	2e-18	non-haem dioxygenase in morphine synthesis N-terminal
Sbar2A264T155.1	DIOX_N	PF14226.5	1.5e-17	non-haem dioxygenase in morphine synthesis N-terminal
Sbar4A245T108.1	Not3	PF04065.14	1.4e-77	Not1 N-terminal domain, CCR4-Not complexcomponent
Sbar13A18T200.1	NPH3	PF03000.13	6.4e-93	NPH3 family
Sbar4A251T137.1	NPR1_like_C	PF12313.7	1.5e-71	NPR1/NIM1 like defence protein C terminal
Sbar7A72T61.1	Nrap_D5	PF17406.1	3e-47	Nrap protein PAP/OAS1-like domain 5
Sbar4A200T79.1	Nt_Gln_amidase	PF09764.8	8.3e-54	N-terminal glutamine amidase
Sbar4A200T77.1	NUC173	PF08161.11	3.2e-47	NUC173 domain
Sbar5A220T94.1	Nup192	PF11894.7	1.4e-17	Nuclear pore complex scaffold, nucleoporins 186/192/205
Sbar13A121T59.1	Nup88	PF10168.8	2.5e-11	Nuclear pore component
Sbar11A119T76.1	NTF2	PF02136.19	4.7e-33	Nuclear transport factor 2 (NTF2) domain
Sbar9C214T29.1	NTF2	PF02136.19	2.5e-32	Nuclear transport factor 2 (NTF2) domain
Sbar4C362T24.1	Nup54	PF13874.5	4.2e-19	Nucleoporin complex subunit 54
Sbar5A269T125.1	NDK	PF00334.18	1.6e-54	Nucleoside diphosphate kinase
Sbar9A369T155.1	NDK	PF00334.18	1.8e-44	Nucleoside diphosphate kinase
Sbar3C57T14.1	NAP	PF00956.17	1.2e-31	Nucleosome assembly protein (NAP)
Sbar9A260T152.1	Nucleotid_trans	PF03407.15	1.2e-62	Nucleotide-diphospho-sugar transferase
Sbar9A258T147.1	Nucleotid_trans	PF03407.15	1.5e-56	Nucleotide-diphospho-sugar transferase
Sbar10A24T100.1	Nucleotid_trans	PF03407.15	7.4e-56	Nucleotide-diphospho-sugar transferase
Sbar5A323T162.1	Nucleotid_trans	PF03407.15	5.8e-52	Nucleotide-diphospho-sugar transferase
Sbar4A394T168.1	Nucleotid_trans	PF03407.15	6.4e-45	Nucleotide-diphospho-sugar transferase
Sbar5A307T151.1	Nuc_sug_transp	PF04142.14	6.8e-56	Nucleotide-sugar transporter
Sbar2A250T86.1	NTP_transferase	PF00483.22	6.4e-75	Nucleotidyl transferase
Sbar1A24T71.1	NTP_transferase	PF00483.22	2e-10	Nucleotidyl transferase
Sbar5A208T121.1	NUDIX	PF00293.27	1.9e-25	NUDIX domain
Sbar1C14T23.1	NUDIX	PF00293.27	1.1e-21	NUDIX domain
Sbar4A419T182.1	NUDIX	PF00293.27	4.1e-20	NUDIX domain
Sbar1A141T51.1	NUDIX	PF00293.27	4.7e-14	NUDIX domain
Sbar12C17T26.1	Nucleoporin_N	PF08801.10	4.3e-36	Nup133 N terminal like
Sbar9A355T157.1	Nup35_RRM	PF05172.12	2.4e-25	Nup53/35/40-type RNA recognition motif
Sbar1A235T207.1	NYN	PF01936.17	4.9e-28	NYN domain
Sbar1P213T33.1	tRNA_anti-codon	PF01336.24	1.1e-10	OB-fold nucleic acid binding domain
Sbar11C10T18.1	Oleosin	PF01277.16	4e-38	Oleosin
Sbar6A67T133.1	ODR4-like	PF14778.5	1.2e-89	Olfactory receptor 4-like
Sbar4A170T60.1	OB_NTP_bind	PF07717.15	9.3e-23	Oligonucleotide/oligosaccharide-binding (OB)-fold
Sbar9P261T71.1	Ost4	PF10215.8	1.5e-15	Oligosaccaryltransferase
Sbar5A323T164.1	DDOST_48kD	PF03345.13	3.7e-126	Oligosaccharyltransferase 48 kDa subunitbeta
Sbar1A201T63.1	Ribophorin_II	PF05817.13	2.9e-156	Oligosaccharyltransferase subunit Ribophorin II
Sbar4A362T142.1	Methyltransf_3	PF01596.16	5.7e-87	O-methyltransferase
Sbar5A184T107.1	Methyltransf_2	PF00891.17	2.5e-85	O-methyltransferase
Sbar2A8T195.1	Methyltransf_3	PF01596.16	2.7e-69	O-methyltransferase
Sbar4A359T160.1	Methyltransf_2	PF00891.17	1.5e-59	O-methyltransferase
Sbar2A90T60.1	Methyltransf_2	PF00891.17	8.8e-57	O-methyltransferase
Sbar6A56T126.1	Methyltransf_2	PF00891.17	4e-56	O-methyltransferase
Sbar11A6T112.1	Methyltransf_2	PF00891.17	1.4e-55	O-methyltransferase
Sbar11A6T108.1	Methyltransf_2	PF00891.17	2.3e-55	O-methyltransferase
Sbar11A5T97.1	Methyltransf_2	PF00891.17	3.4e-55	O-methyltransferase
Sbar11A6T109.1	Methyltransf_2	PF00891.17	6.3e-55	O-methyltransferase
Sbar13A127T63.1	Methyltransf_2	PF00891.17	3.6e-53	O-methyltransferase
Sbar7P183T52.1	Methyltransf_2	PF00891.17	6.5e-52	O-methyltransferase
Sbar3A217T101.1	Methyltransf_2	PF00891.17	1.9e-51	O-methyltransferase
Sbar4P359T93.1	Methyltransf_2	PF00891.17	2.8e-44	O-methyltransferase
Sbar3A245T115.1	OPT	PF03169.14	8.6e-126	OPT oligopeptide transporter protein
Sbar4C33T23.1	OPT	PF03169.14	1.6e-26	OPT oligopeptide transporter protein
Sbar9C318T25.1	OPA3	PF07047.11	9.8e-19	Optic atrophy 3 protein (OPA3)
Sbar11A21T68.1	Organ_specific	PF10950.7	2.3e-109	Organ specific protein
Sbar7C51T19.1	Organ_specific	PF10950.7	5.1e-42	Organ specific protein
Sbar5P322T202.1	Organ_specific	PF10950.7	7.6e-32	Organ specific protein
Sbar13A174T146.1	Solute_trans_a	PF03619.15	6.8e-85	Organic solute transporter Ostalpha
U7110C0T20.1	Solute_trans_a	PF03619.15	4.7e-72	Organic solute transporter Ostalpha
Sbar9A223T186.1	ORMDL	PF04061.13	1e-50	ORMDL family
Sbar12A162T149.1	OMPdecase	PF00215.23	1e-74	Orotidine 5'-phosphate decarboxylase / HUMPS family
Sbar10A49T77.1	OMPdecase	PF00215.23	7.4e-71	Orotidine 5'-phosphate decarboxylase / HUMPS family
Sbar5P221T70.1	OST3_OST6	PF04756.12	2.5e-10	OST3 / OST6 family, transporter family
Sbar12C166T30.1	OST-HTH	PF12872.6	1.5e-15	OST-HTH/LOTUS domain
Sbar9A165T61.1	OTU	PF02338.18	6.5e-20	OTU-like cysteine protease
Sbar12A160T154.1	OTU	PF02338.18	1.4e-11	OTU-like cysteine protease
Sbar4A232T111.1	OTU	PF02338.18	3.5e-11	OTU-like cysteine protease
Sbar3A0T121.1	FAD_binding_6	PF00970.23	1.9e-32	Oxidoreductase FAD-binding domain
Sbar5C260T26.1	FAD_binding_6	PF00970.23	4.2e-30	Oxidoreductase FAD-binding domain
Sbar8A40T145.1	GFO_IDH_MocA	PF01408.21	1.2e-17	Oxidoreductase family, NAD-binding Rossmann fold
Sbar3A256T127.1	NAD_binding_1	PF00175.20	3.8e-26	Oxidoreductase NAD-binding domain
Sbar2A35T90.1	BCIP	PF13862.5	9.1e-44	p21-C-terminal region-binding protein
Sbar5A333T150.1	PA	PF02225.21	1.2e-14	PA domain
Sbar3A117T149.1	PA	PF02225.21	2.4e-11	PA domain
Sbar9C229T32.1	Palm_thioest	PF02089.14	6.7e-37	Palmitoyl protein thioesterase
Sbar4A194T167.1	PAP_fibrillin	PF04755.11	7.2e-11	PAP_fibrillin
Sbar4C425T33.1	PAP2	PF01569.20	7.5e-32	PAP2 superfamily
Sbar4C6T14.1	PAP2	PF01569.20	5.5e-20	PAP2 superfamily
Sbar7A1T276.1	PAP2	PF01569.20	5.9e-10	PAP2 superfamily
Sbar9A320T264.1	Peptidase_C1	PF00112.22	1.8e-85	Papain family cysteine protease
Sbar3A178T64.1	Peptidase_C1	PF00112.22	1.3e-83	Papain family cysteine protease
Sbar3C179T17.1	Peptidase_C1	PF00112.22	1.3e-83	Papain family cysteine protease
Sbar9A320T263.1	Peptidase_C1	PF00112.22	1.4e-82	Papain family cysteine protease
Sbar11P138T116.1	PAR1	PF06521.10	5.4e-70	PAR1 protein
Sbar9A202T230.1	PAR1	PF06521.10	2.8e-62	PAR1 protein
Sbar12A154T165.1	Abhydro_lipase	PF04083.15	4.9e-22	Partial alpha/beta-hydrolase lipase region
Sbar9A338T104.1	Abhydro_lipase	PF04083.15	1.2e-14	Partial alpha/beta-hydrolase lipase region
Sbar9C269T22.1	Patatin	PF01734.21	5.9e-22	Patatin-like phospholipase
Sbar1A185T151.1	Patatin	PF01734.21	2.8e-20	Patatin-like phospholipase
Sbar2A42T144.1	Patatin	PF01734.21	3.6e-18	Patatin-like phospholipase
Sbar6A123T60.1	Bet_v_1	PF00407.18	7.4e-38	Pathogenesis-related protein Bet v I family
Sbar4A239T112.1	Bet_v_1	PF00407.18	1.9e-32	Pathogenesis-related protein Bet v I family
Sbar11A179T177.1	Bet_v_1	PF00407.18	3.6e-30	Pathogenesis-related protein Bet v I family
Sbar2A234T153.1	Bet_v_1	PF00407.18	6.3e-29	Pathogenesis-related protein Bet v I family
Sbar2A234T152.1	Bet_v_1	PF00407.18	4.3e-28	Pathogenesis-related protein Bet v I family
Sbar2A234T154.1	Bet_v_1	PF00407.18	6e-27	Pathogenesis-related protein Bet v I family
Sbar7A32T120.1	Bet_v_1	PF00407.18	7.7e-27	Pathogenesis-related protein Bet v I family
Sbar2A233T95.1	Bet_v_1	PF00407.18	1.2e-23	Pathogenesis-related protein Bet v I family
Sbar8A31T86.1	Bet_v_1	PF00407.18	3.3e-23	Pathogenesis-related protein Bet v I family
Sbar8A29T100.1	Bet_v_1	PF00407.18	4.4e-23	Pathogenesis-related protein Bet v I family
Sbar2A234T155.1	Bet_v_1	PF00407.18	9.8e-22	Pathogenesis-related protein Bet v I family
Sbar2A234T150.1	Bet_v_1	PF00407.18	1.1e-21	Pathogenesis-related protein Bet v I family
Sbar2A259T132.1	Bet_v_1	PF00407.18	1.1e-19	Pathogenesis-related protein Bet v I family
Sbar4A380T151.1	Bet_v_1	PF00407.18	2.4e-15	Pathogenesis-related protein Bet v I family
Sbar4A425T191.1	PB1	PF00564.23	3.2e-20	PB1 domain
Sbar4A394T167.1	PB1	PF00564.23	1.4e-18	PB1 domain
Sbar3A46T109.1	PB1	PF00564.23	6.7e-16	PB1 domain
Sbar12A182T206.1	PB1	PF00564.23	1.8e-13	PB1 domain
Sbar1A168T119.1	PCI	PF01399.26	5.4e-19	PCI domain
Sbar8A169T49.1	PCI	PF01399.26	2.6e-18	PCI domain
Sbar9A255T181.1	PCI	PF01399.26	2.5e-12	PCI domain
Sbar11C19T11.1	PCO_ADO	PF07847.11	6.4e-54	PCO_ADO
Sbar9A222T158.1	PCRF	PF03462.17	2.7e-62	PCRF domain
Sbar2C260T10.1	PDDEXK_6	PF04720.11	4e-78	PDDEXK-like family of unknown function
Sbar8C23T17.1	PDDEXK_6	PF04720.11	5e-76	PDDEXK-like family of unknown function
Sbar1C208T26.1	PDDEXK_6	PF04720.11	1.4e-73	PDDEXK-like family of unknown function
Sbar8A11T202.1	PDDEXK_6	PF04720.11	1e-48	PDDEXK-like family of unknown function
Sbar11A8T103.1	Pec_lyase_C	PF00544.18	7.4e-22	Pectate lyase
Sbar5A235T171.1	Pectinesterase	PF01095.18	2.4e-128	Pectinesterase
Sbar11A33T112.1	Pectinesterase	PF01095.18	2.4e-115	Pectinesterase
Sbar2A301T144.1	Peptidase_C13	PF01650.17	7.4e-114	Peptidase C13 family
Sbar4A355T200.1	Peptidase_C13	PF01650.17	5.8e-42	Peptidase C13 family
Sbar12C153T19.1	Peptidase_M20	PF01546.27	6.9e-35	Peptidase family M20/M25/M40
Sbar4A247T118.1	Peptidase_M20	PF01546.27	4.1e-34	Peptidase family M20/M25/M40
Sbar8A7T204.1	Peptidase_M20	PF01546.27	1.1e-32	Peptidase family M20/M25/M40
Sbar11A185T162.1	Peptidase_M20	PF01546.27	2.6e-31	Peptidase family M20/M25/M40
Sbar3C116T19.1	Peptidase_M20	PF01546.27	4.9e-23	Peptidase family M20/M25/M40
Sbar2A8T203.1	Peptidase_M28	PF04389.16	2.2e-26	Peptidase family M28
Sbar2A315T199.1	Peptidase_M49	PF03571.14	2.5e-11	Peptidase family M49
Sbar8A3T140.1	Inhibitor_I9	PF05922.15	7.8e-16	Peptidase inhibitor I9
Sbar11A28T76.1	Peptidase_M16_C	PF05193.20	2.2e-30	Peptidase M16 inactive domain
Sbar1A174T60.1	Peptidase_M50B	PF13398.5	2e-59	Peptidase M50B-like
Sbar1A170T159.1	Peptidase_M76	PF09768.8	9.2e-58	Peptidase M76 family
Sbar5C331T29.1	BSP	PF04450.11	3.8e-46	Peptidase of plants and bacteria
Sbar5A142T59.1	Per1	PF04080.12	1.4e-91	Per1-like family
Sbar9P329T98.1	Xan_ur_permease	PF00860.19	1e-27	Permease family
Sbar5C41T12.1	Xan_ur_permease	PF00860.19	2.5e-27	Permease family
Sbar12A43T32.1	MlaE	PF02405.15	6.9e-69	Permease MlaE
Sbar5C183T24.1	peroxidase	PF00141.22	1.6e-80	Peroxidase
Sbar2A36T165.1	peroxidase	PF00141.22	2.9e-79	Peroxidase
Sbar2A36T159.1	peroxidase	PF00141.22	3.2e-79	Peroxidase
Sbar4A27T100.1	peroxidase	PF00141.22	1.4e-77	Peroxidase
Sbar5A325T222.1	peroxidase	PF00141.22	2.6e-76	Peroxidase
Sbar9A50T75.1	peroxidase	PF00141.22	3.6e-76	Peroxidase
Sbar5A304T198.1	peroxidase	PF00141.22	1.4e-75	Peroxidase
Sbar7A1T271.1	peroxidase	PF00141.22	1.6e-75	Peroxidase
Sbar11A151T120.1	peroxidase	PF00141.22	1.8e-75	Peroxidase
Sbar7A2T240.1	peroxidase	PF00141.22	5e-75	Peroxidase
Sbar4A257T122.1	peroxidase	PF00141.22	4.5e-74	Peroxidase
Sbar4A393T201.1	peroxidase	PF00141.22	1.8e-72	Peroxidase
Sbar11A1T204.1	peroxidase	PF00141.22	4.9e-71	Peroxidase
Sbar7A60T111.1	peroxidase	PF00141.22	6.4e-71	Peroxidase
Sbar4P393T85.1	peroxidase	PF00141.22	3.6e-70	Peroxidase
Sbar3A239T58.1	peroxidase	PF00141.22	1.2e-68	Peroxidase
Sbar9A302T135.1	peroxidase	PF00141.22	5.7e-61	Peroxidase
Sbar9A196T100.1	peroxidase	PF00141.22	1.2e-46	Peroxidase
Sbar13A28T128.1	peroxidase	PF00141.22	2.3e-46	Peroxidase
Sbar8C55T21.1	peroxidase	PF00141.22	1.3e-40	Peroxidase
Sbar8A57T100.1	PfkB	PF00294.23	1.3e-79	pfkB family carbohydrate kinase
Sbar11A168T202.1	PfkB	PF00294.23	8.7e-74	pfkB family carbohydrate kinase
Sbar12A28T97.1	PfkB	PF00294.23	1.3e-62	pfkB family carbohydrate kinase
Sbar1C85T29.1	PH	PF00169.28	2.7e-21	PH domain
Sbar8A20T101.1	PHD_Oberon	PF07227.10	6.6e-36	PHD - plant homeodomain finger protein
Sbar5A258T133.1	PHD_Oberon	PF07227.10	2.4e-30	PHD - plant homeodomain finger protein
Sbar5A15T87.1	zf-HC5HC2H_2	PF13832.5	3.4e-27	PHD-zinc-finger like domain
Sbar2A193T59.1	PP2	PF14299.5	6.4e-46	Phloem protein 2
Sbar5A284T203.1	PP2	PF14299.5	1.5e-38	Phloem protein 2
Sbar8A35T123.1	PP2	PF14299.5	1.3e-34	Phloem protein 2
Sbar3C108T15.1	PP2	PF14299.5	5.1e-25	Phloem protein 2
Sbar6C45T24.1	Phi_1	PF04674.11	1.2e-123	Phosphate-induced protein 1 conserved region
Sbar4C275T14.1	PIG-Y	PF15159.5	1.5e-30	Phosphatidylinositol N-acetylglucosaminyltransferase subunit Y
Sbar9A371T141.1	PIP5K	PF01504.17	6.1e-43	Phosphatidylinositol-4-phosphate 5-Kinase
Sbar5C195T16.1	PI-PLC-X	PF00388.18	3.1e-49	Phosphatidylinositol-specific phospholipase C, X domain
Sbar5A303T220.1	PS_Dcarbxylase	PF02666.14	5.8e-60	Phosphatidylserine decarboxylase
Sbar9C231T26.1	PS_Dcarbxylase	PF02666.14	5.7e-32	Phosphatidylserine decarboxylase
Sbar12A22T86.1	PEPcase	PF00311.16	1e-298	Phosphoenolpyruvate carboxylase
Sbar4C357T10.1	PEPcase	PF00311.16	5e-297	Phosphoenolpyruvate carboxylase
Sbar2A20T149.1	PEPcase	PF00311.16	2.2e-284	Phosphoenolpyruvate carboxylase
Sbar2A303T112.1	PFK	PF00365.19	8e-61	Phosphofructokinase
Sbar9A293T190.1	PFK	PF00365.19	4.3e-57	Phosphofructokinase
Sbar6A211T164.1	PFK	PF00365.19	9.4e-29	Phosphofructokinase
Sbar8A46T136.1	PFK	PF00365.19	5.1e-28	Phosphofructokinase
Sbar2A66T98.1	PGM_PMM_I	PF02878.15	2.8e-15	Phosphoglucomutase/phosphomannomutase, alpha/beta/alpha domain I
Sbar5A283T173.1	PLD_C	PF12357.7	9.7e-30	Phospholipase D C terminal
Sbar2A92T67.1	PLD_C	PF12357.7	1.8e-29	Phospholipase D C terminal
Sbar9A345T96.1	PLD_C	PF12357.7	3.4e-29	Phospholipase D C terminal
Sbar9A361T165.1	PLD_C	PF12357.7	3.4e-23	Phospholipase D C terminal
Sbar2A20T142.1	PhoLip_ATPase_C	PF16212.4	7.8e-82	Phospholipid-translocating P-type ATPaseC-terminal
Sbar2A5T182.1	Pribosyltran	PF00156.26	2.2e-10	Phosphoribosyl transferase domain
Sbar1A23T73.1	PNP_UDP_1	PF01048.19	1.4e-30	Phosphorylase superfamily
Sbar8A190T124.1	APH	PF01636.22	1.4e-46	Phosphotransferase enzyme family
Sbar10A178T69.1	APH	PF01636.22	5.6e-16	Phosphotransferase enzyme family
Sbar4P100T30.1	PsbH	PF00737.19	2.2e-30	Photosystem II 10 kDa phosphoprotein
Sbar12A20T102.1	PIGA	PF08288.11	3e-41	PIGA (GPI anchor biosynthesis)
Sbar8C38T27.1	Pirin_C	PF05726.12	1.7e-35	Pirin C-terminal cupin domain
Sbar3C244T34.1	Piwi	PF02171.16	7e-114	Piwi domain
Sbar3A107T89.1	Piwi	PF02171.16	8.2e-87	Piwi domain
Sbar12A154T163.1	Piwi	PF02171.16	2.6e-84	Piwi domain
Sbar5A273T108.1	PLAC8	PF04749.16	2e-21	PLAC8 family
Sbar11A172T182.1	PLAC8	PF04749.16	7.6e-21	PLAC8 family
Sbar4A204T105.1	CaM_binding	PF07839.10	2.5e-50	Plant calmodulin-binding domain
Sbar9A278T152.1	DUF810	PF05664.10	4e-165	Plant family of unknown function (DUF810)
Sbar4A135T74.1	DUF810	PF05664.10	1.5e-12	Plant family of unknown function (DUF810)
Sbar4P393T117.1	PMEI	PF04043.14	1.2e-38	Plant invertase/pectin methylesterase inhibitor
Sbar6C59T17.1	PMEI	PF04043.14	2.2e-21	Plant invertase/pectin methylesterase inhibitor
Sbar3P101T71.1	PMEI	PF04043.14	4.1e-19	Plant invertase/pectin methylesterase inhibitor
Sbar4A309T104.1	PMD	PF10536.8	1.2e-40	Plant mobile domain
Sbar9P209T45.1	PMD	PF10536.8	3.5e-18	Plant mobile domain
Sbar8A194T264.1	PMD	PF10536.8	1.6e-15	Plant mobile domain
Sbar6C9T33.1	PORR	PF11955.7	3e-111	Plant organelle RNA recognition domain
Sbar13P97T20.1	PRT_C	PF08372.9	1.7e-73	Plant phosphoribosyltransferase C-terminal
Sbar3A6T215.1	A_thal_3526	PF09713.9	1.6e-22	Plant protein 1589 of unknown function (A_thal_3526)
Sbar6C28T19.1	DUF247	PF03140.14	7.7e-116	Plant protein of unknown function
Sbar3P264T24.1	DUF641	PF04859.11	3.4e-40	Plant protein of unknown function (DUF641)
Sbar6P143T26.1	DUF825	PF05695.11	3.7e-37	Plant protein of unknown function (DUF825)
Sbar5A312T252.1	Choline_transpo	PF04515.11	1.6e-61	Plasma-membrane choline transporter
Sbar5A241T93.1	Cu_bind_like	PF02298.16	2.9e-50	Plastocyanin-like domain
Sbar2A79T77.1	Cu_bind_like	PF02298.16	5.4e-25	Plastocyanin-like domain
Sbar2A79T78.1	Cu_bind_like	PF02298.16	5.6e-25	Plastocyanin-like domain
Sbar5P249T77.1	Cu_bind_like	PF02298.16	5e-24	Plastocyanin-like domain
Sbar9A239T180.1	Cu_bind_like	PF02298.16	3.4e-23	Plastocyanin-like domain
Sbar7A192T124.1	Cu_bind_like	PF02298.16	1.8e-22	Plastocyanin-like domain
Sbar2A79T79.1	Cu_bind_like	PF02298.16	2.9e-20	Plastocyanin-like domain
Sbar5A241T94.1	Cu_bind_like	PF02298.16	3.7e-19	Plastocyanin-like domain
Sbar4P139T22.1	Cu_bind_like	PF02298.16	1.7e-14	Plastocyanin-like domain
Sbar2A40T101.1	PLATZ	PF04640.13	8.4e-26	PLATZ transcription factor
Sbar5A162T134.1	S10_plectin	PF03501.14	4.7e-44	Plectin/S10 domain
Sbar2A112T41.1	PLU-1	PF08429.10	4.3e-27	PLU-1-like protein
Sbar7A4T188.1	Plus-3	PF03126.17	5.1e-22	Plus-3 domain
Sbar4A409T175.1	Pollen_allerg_1	PF01357.20	4.5e-29	Pollen allergen
Sbar5A106T36.1	Pollen_allerg_1	PF01357.20	6.7e-28	Pollen allergen
Sbar2A89T93.1	Pollen_allerg_1	PF01357.20	1.7e-22	Pollen allergen
Sbar4C263T20.1	Pollen_allerg_1	PF01357.20	8.8e-18	Pollen allergen
Sbar11A163T102.1	Pollen_Ole_e_I	PF01190.16	6.3e-20	Pollen proteins Ole e I like
Sbar1P228T201.1	Pollen_Ole_e_I	PF01190.16	1.1e-17	Pollen proteins Ole e I like
Sbar2A224T135.1	PARG_cat	PF05028.13	3.7e-131	Poly (ADP-ribose) glycohydrolase (PARG)
Sbar2A228T82.1	PAP_central	PF04928.16	2.7e-34	Poly(A) polymerase central domain
Sbar1A204T116.1	PARP	PF00644.19	9.4e-75	Poly(ADP-ribose) polymerase catalytic domain
Sbar11P147T39.1	Polyketide_cyc2	PF10604.8	1e-21	Polyketide cyclase / dehydrase and lipidtransport
Sbar5A3T122.1	Polyketide_cyc2	PF10604.8	2.7e-20	Polyketide cyclase / dehydrase and lipidtransport
Sbar5C23T6.1	Polyketide_cyc2	PF10604.8	1.9e-15	Polyketide cyclase / dehydrase and lipidtransport
Sbar2C64T19.1	Polyketide_cyc2	PF10604.8	8.5e-15	Polyketide cyclase / dehydrase and lipidtransport
Sbar10P137T23.1	polyprenyl_synt	PF00348.16	5.6e-49	Polyprenyl synthetase
Sbar5A309T218.1	polyprenyl_synt	PF00348.16	2.1e-30	Polyprenyl synthetase
Sbar4P364T39.1	Polysacc_synt_4	PF04669.12	2.8e-57	Polysaccharide biosynthesis
Sbar9A204T119.1	PTR2	PF00854.20	3e-121	POT family
Sbar2A11T175.1	PTR2	PF00854.20	1.2e-105	POT family
Sbar3A3T171.1	PTR2	PF00854.20	4.5e-103	POT family
Sbar4C188T16.1	PTR2	PF00854.20	4.5e-94	POT family
Sbar11A136T122.1	PTR2	PF00854.20	4.6e-94	POT family
Sbar9A324T202.1	PTR2	PF00854.20	2.3e-90	POT family
Sbar6A0T155.1	PTR2	PF00854.20	1.6e-84	POT family
Sbar4A372T170.1	PTR2	PF00854.20	2.6e-81	POT family
Sbar4A184T130.1	PTR2	PF00854.20	4.2e-79	POT family
Sbar7A202T152.1	PTR2	PF00854.20	8.8e-79	POT family
Sbar9A196T97.1	PTR2	PF00854.20	2.3e-70	POT family
Sbar2C305T31.1	PTR2	PF00854.20	2.5e-70	POT family
Sbar9A27T55.1	PTR2	PF00854.20	2e-51	POT family
Sbar11A142T124.1	PTR2	PF00854.20	6.9e-37	POT family
Sbar3C27T18.1	PTR2	PF00854.20	8.8e-34	POT family
Sbar6A5T184.1	PTR2	PF00854.20	2.7e-31	POT family
Sbar3A187T55.1	PTR2	PF00854.20	1.2e-25	POT family
Sbar1C205T18.1	potato_inhibit	PF00280.17	2.2e-48	Potato inhibitor I family
Sbar9P215T99.1	PPR_1	PF12854.6	5.3e-131	PPR repeat
Sbar5P284T178.1	PPR	PF01535.19	2e-86	PPR repeat
Sbar3C45T27.1	PPR_1	PF12854.6	2.1e-73	PPR repeat
Sbar4C7T31.1	PPR	PF01535.19	1.1e-64	PPR repeat
Sbar10C146T11.1	PPR	PF01535.19	3.3e-64	PPR repeat
Sbar9A232T191.1	PPR	PF01535.19	2.5e-63	PPR repeat
Sbar6A162T54.1	PPR	PF01535.19	3e-60	PPR repeat
Sbar4A175T121.1	PPR	PF01535.19	1e-58	PPR repeat
Sbar13A146T94.1	PPR	PF01535.19	3.2e-48	PPR repeat
Sbar1C4T21.1	PPR	PF01535.19	5.6e-48	PPR repeat
Sbar9C33T17.1	PPR	PF01535.19	7.4e-44	PPR repeat
Sbar1C58T25.1	PPR	PF01535.19	3.6e-34	PPR repeat
Sbar1A108T68.1	PPR	PF01535.19	2.2e-29	PPR repeat
Sbar13P97T38.1	PPR	PF01535.19	5.7e-28	PPR repeat
Sbar1C13T44.1	PPR	PF01535.19	5.9e-27	PPR repeat
Sbar1A233T146.1	PPR	PF01535.19	2.8e-25	PPR repeat
Sbar13C13T24.1	PPR	PF01535.19	2.3e-16	PPR repeat
Sbar10P146T77.1	PPR_2	PF13041.5	2.2e-177	PPR repeat family
Sbar10C72T17.1	PPR_2	PF13041.5	1.9e-139	PPR repeat family
Sbar10P156T91.1	PPR_2	PF13041.5	1.5e-114	PPR repeat family
Sbar9A358T174.1	PPR_2	PF13041.5	1.5e-108	PPR repeat family
Sbar9P318T96.1	PPR_2	PF13041.5	3.3e-98	PPR repeat family
Sbar2A311T107.1	PPR_2	PF13041.5	4.6e-87	PPR repeat family
Sbar8C23T29.1	PPR_2	PF13041.5	7.5e-86	PPR repeat family
Sbar4C11T17.1	PPR_2	PF13041.5	2.5e-77	PPR repeat family
Sbar7C192T23.1	PPR_2	PF13041.5	1.9e-73	PPR repeat family
Sbar4C252T13.1	PPR_2	PF13041.5	3.7e-71	PPR repeat family
U1079C0T12.1	PPR_2	PF13041.5	3.6e-66	PPR repeat family
Sbar5A300T189.1	PPR_2	PF13041.5	6.3e-66	PPR repeat family
Sbar2C31T21.1	PPR_2	PF13041.5	3.5e-65	PPR repeat family
Sbar9P228T161.1	PPR_2	PF13041.5	1.9e-61	PPR repeat family
Sbar8A16T112.1	PPR_2	PF13041.5	1.7e-60	PPR repeat family
Sbar3C245T27.1	PPR_2	PF13041.5	1.2e-59	PPR repeat family
Sbar2P283T25.1	PPR_2	PF13041.5	1.5e-54	PPR repeat family
Sbar5P327T75.1	PPR_2	PF13041.5	2.9e-54	PPR repeat family
Sbar3C44T14.1	PPR_2	PF13041.5	2.3e-49	PPR repeat family
Sbar9A288T91.1	PPR_2	PF13041.5	5.2e-47	PPR repeat family
Sbar9P333T91.1	PPR_2	PF13041.5	6.4e-46	PPR repeat family
Sbar7A92T46.1	PPR_2	PF13041.5	6.7e-46	PPR repeat family
Sbar7P189T40.1	PPR_2	PF13041.5	3.9e-44	PPR repeat family
Sbar3C181T8.1	PPR_2	PF13041.5	6.2e-42	PPR repeat family
Sbar8A48T70.1	PPR_2	PF13041.5	6.1e-41	PPR repeat family
Sbar12P95T63.1	PPR_2	PF13041.5	1.8e-39	PPR repeat family
Sbar3P235T55.1	PPR_2	PF13041.5	2.7e-36	PPR repeat family
Sbar13A19T168.1	PPR_2	PF13041.5	3.8e-35	PPR repeat family
Sbar1P234T123.1	PPR_2	PF13041.5	1.8e-30	PPR repeat family
Sbar4C362T16.1	PPR_2	PF13041.5	2.8e-25	PPR repeat family
Sbar6C2T29.1	PPR_2	PF13041.5	2.5e-21	PPR repeat family
Sbar9A301T213.1	PPR_2	PF13041.5	2.4e-14	PPR repeat family
Sbar5A296T86.1	Ppx-GppA	PF02541.15	3.3e-46	Ppx/GppA phosphatase family
Sbar6A52T122.1	PQ-loop	PF04193.13	1.3e-17	PQ loop repeat
Sbar7A198T90.1	PQQ	PF01011.20	1.2e-31	PQQ enzyme repeat
Sbar4C26T17.1	PRA1	PF03208.18	1e-47	PRA1 family protein
Sbar1P206T34.1	PRA1	PF03208.18	5.8e-46	PRA1 family protein
Sbar4A15T126.1	PRA1	PF03208.18	6.4e-42	PRA1 family protein
Sbar12C1T24.1	PRA1	PF03208.18	3.2e-12	PRA1 family protein
Sbar8C142T24.1	DUF2053	PF09767.8	2.7e-16	Predicted membrane protein (DUF2053)
Sbar9C263T33.1	SPOUT_MTase	PF02590.16	1.1e-40	Predicted SPOUT methyltransferase
Sbar4A375T101.1	Prefoldin	PF02996.16	2.4e-24	Prefoldin subunit
Sbar4C157T12.1	Prefoldin_2	PF01920.19	1.7e-23	Prefoldin subunit
Sbar11A27T75.1	CPSF73-100_C	PF11718.7	3.1e-46	Pre-mRNA 3'-end-processing endonuclease polyadenylation factor C-term
Sbar11A165T181.1	SF3A2	PF16835.4	1.3e-35	Pre-mRNA-splicing factor SF3a complex subunit 2 (Prp11)
Sbar2C224T27.1	Prenyltrans	PF00432.20	3.1e-55	Prenyltransferase and squalene oxidase repeat
Sbar8A21T189.1	LTP_2	PF14368.5	1e-16	Probable lipid transfer
Sbar2A79T73.1	LTP_2	PF14368.5	1.7e-16	Probable lipid transfer
Sbar4P362T133.1	LTP_2	PF14368.5	4.2e-13	Probable lipid transfer
Sbar2C255T16.1	LTP_2	PF14368.5	2.8e-12	Probable lipid transfer
Sbar1C61T13.1	LTP_2	PF14368.5	9.6e-12	Probable lipid transfer
Sbar5A200T158.1	LTP_2	PF14368.5	1.1e-11	Probable lipid transfer
Sbar2A285T63.1	zinc_ribbon_12	PF11331.7	3.5e-20	Probable zinc-ribbon domain
Sbar1A229T137.1	PDCD2_C	PF04194.12	2.5e-39	Programmed cell death protein 2, C-terminal putative domain
Sbar1A167T157.1	PDCD2_C	PF04194.12	1.3e-35	Programmed cell death protein 2, C-terminal putative domain
Sbar2A261T87.1	Peptidase_S9	PF00326.20	2e-37	Prolyl oligopeptidase family
Sbar2A261T86.1	Peptidase_S9	PF00326.20	1.7e-33	Prolyl oligopeptidase family
Sbar1A232T143.1	Peptidase_S9	PF00326.20	4.1e-20	Prolyl oligopeptidase family
Sbar1A47T100.1	Peptidase_S9_N	PF02897.14	1.7e-25	Prolyl oligopeptidase, N-terminal beta-propeller domain
Sbar13C14T24.1	ProRS-C_1	PF09180.10	1.1e-27	Prolyl-tRNA synthetase, C-terminal
Sbar3A223T105.1	PAC3	PF10178.8	1.1e-22	Proteasome assembly chaperone 3
Sbar4C342T31.1	Proteasom_PSMB	PF10508.8	1.6e-10	Proteasome non-ATPase 26S subunit
Sbar5A311T173.1	Rpn3_C	PF08375.10	1.1e-27	Proteasome regulatory subunit C-terminal
Sbar8A20T97.1	Proteasome	PF00227.25	1.5e-36	Proteasome subunit
Sbar9A282T134.1	BLM10_mid	PF16507.4	8.4e-55	Proteasome-substrate-size regulator, midregion
Sbar6C36T17.1	BPS1	PF05633.10	9.6e-169	Protein BYPASS1-related
Sbar11A109T84.1	DA1-like	PF12315.7	1.1e-95	Protein DA1
Sbar2A304T143.1	Pkinase	PF00069.24	1e-79	Protein kinase domain
Sbar11A134T82.1	Pkinase	PF00069.24	5.4e-74	Protein kinase domain
Sbar6A17T138.1	Pkinase	PF00069.24	4.2e-73	Protein kinase domain
Sbar3A28T122.1	Pkinase	PF00069.24	2e-72	Protein kinase domain
Sbar7C110T31.1	Pkinase	PF00069.24	2.5e-72	Protein kinase domain
Sbar8A107T44.1	Pkinase	PF00069.24	4.9e-72	Protein kinase domain
Sbar3A22T122.1	Pkinase	PF00069.24	1.5e-71	Protein kinase domain
Sbar4A57T79.1	Pkinase	PF00069.24	3.1e-71	Protein kinase domain
Sbar4A383T164.1	Pkinase	PF00069.24	7.5e-71	Protein kinase domain
Sbar4A389T138.1	Pkinase	PF00069.24	3.6e-70	Protein kinase domain
Sbar10A6T147.1	Pkinase	PF00069.24	7.6e-70	Protein kinase domain
Sbar7C81T21.1	Pkinase	PF00069.24	1.9e-69	Protein kinase domain
Sbar4A253T117.1	Pkinase	PF00069.24	3.9e-69	Protein kinase domain
Sbar4A309T103.1	Pkinase	PF00069.24	6.1e-68	Protein kinase domain
Sbar8A185T141.1	Pkinase	PF00069.24	1.8e-67	Protein kinase domain
Sbar1A183T133.1	Pkinase	PF00069.24	3.3e-67	Protein kinase domain
Sbar4A414T139.1	Pkinase	PF00069.24	1.3e-66	Protein kinase domain
Sbar9A336T170.1	Pkinase	PF00069.24	1.3e-66	Protein kinase domain
Sbar4A307T116.1	Pkinase	PF00069.24	3.9e-66	Protein kinase domain
Sbar6A48T87.1	Pkinase	PF00069.24	5e-66	Protein kinase domain
Sbar4C173T10.1	Pkinase	PF00069.24	8.2e-66	Protein kinase domain
Sbar1A235T209.1	Pkinase	PF00069.24	1.2e-65	Protein kinase domain
Sbar6A99T56.1	Pkinase	PF00069.24	3.8e-65	Protein kinase domain
Sbar4P283T85.1	Pkinase	PF00069.24	4.1e-65	Protein kinase domain
Sbar4A341T177.1	Pkinase	PF00069.24	8e-65	Protein kinase domain
Sbar8A27T136.1	Pkinase	PF00069.24	1.2e-64	Protein kinase domain
Sbar1A23T72.1	Pkinase	PF00069.24	7.1e-63	Protein kinase domain
Sbar10A64T71.1	Pkinase	PF00069.24	2.2e-61	Protein kinase domain
Sbar7A200T186.1	Pkinase	PF00069.24	2.8e-61	Protein kinase domain
Sbar7A23T137.1	Pkinase	PF00069.24	1.2e-60	Protein kinase domain
Sbar9P269T180.1	Pkinase	PF00069.24	4.3e-57	Protein kinase domain
Sbar11A178T193.1	Pkinase	PF00069.24	1.4e-56	Protein kinase domain
Sbar13P92T32.1	Pkinase	PF00069.24	8e-56	Protein kinase domain
Sbar5A211T163.1	Pkinase	PF00069.24	1.2e-55	Protein kinase domain
Sbar3P225T143.1	Pkinase	PF00069.24	2.7e-53	Protein kinase domain
Sbar13A14T233.1	Pkinase	PF00069.24	6.1e-53	Protein kinase domain
Sbar4A24T109.1	Pkinase	PF00069.24	3.8e-52	Protein kinase domain
Sbar4A24T114.1	Pkinase	PF00069.24	1e-51	Protein kinase domain
Sbar4C426T29.1	Pkinase	PF00069.24	1.3e-51	Protein kinase domain
Sbar9A277T168.1	Pkinase	PF00069.24	3.4e-51	Protein kinase domain
Sbar4C426T25.1	Pkinase	PF00069.24	1.6e-50	Protein kinase domain
Sbar9C355T21.1	Pkinase	PF00069.24	2.7e-50	Protein kinase domain
Sbar1C172T7.1	Pkinase	PF00069.24	4.7e-50	Protein kinase domain
Sbar5A195T92.1	Pkinase	PF00069.24	8.9e-50	Protein kinase domain
Sbar8C2T33.1	Pkinase	PF00069.24	1.9e-49	Protein kinase domain
Sbar4A241T96.1	Pkinase	PF00069.24	3.5e-48	Protein kinase domain
Sbar9C204T19.1	Pkinase	PF00069.24	4.4e-48	Protein kinase domain
Sbar8A1T183.1	Pkinase	PF00069.24	1.7e-47	Protein kinase domain
Sbar11A151T127.1	Pkinase	PF00069.24	2.4e-47	Protein kinase domain
Sbar3A229T114.1	Pkinase	PF00069.24	2.6e-47	Protein kinase domain
Sbar6A49T97.1	Pkinase	PF00069.24	3.8e-47	Protein kinase domain
Sbar8A2T216.1	Pkinase	PF00069.24	3.8e-47	Protein kinase domain
Sbar9A210T154.1	Pkinase	PF00069.24	3.9e-47	Protein kinase domain
Sbar6C25T13.1	Pkinase	PF00069.24	1.1e-45	Protein kinase domain
Sbar11A170T169.1	Pkinase	PF00069.24	1.2e-45	Protein kinase domain
Sbar13C43T29.1	Pkinase	PF00069.24	2.6e-45	Protein kinase domain
Sbar11A107T97.1	Pkinase	PF00069.24	9.3e-45	Protein kinase domain
Sbar11C55T5.1	Pkinase	PF00069.24	1.4e-44	Protein kinase domain
U11624A0T76.1	Pkinase	PF00069.24	3.3e-44	Protein kinase domain
Sbar7C11T37.1	Pkinase	PF00069.24	5.4e-44	Protein kinase domain
Sbar13C2T21.1	Pkinase	PF00069.24	7.6e-44	Protein kinase domain
Sbar3A74T55.1	Pkinase	PF00069.24	8.8e-44	Protein kinase domain
Sbar11A26T55.1	Pkinase	PF00069.24	3.7e-43	Protein kinase domain
Sbar4A283T196.1	Pkinase	PF00069.24	6.6e-42	Protein kinase domain
Sbar5A112T73.1	Pkinase	PF00069.24	2.5e-41	Protein kinase domain
Sbar5A287T149.1	Pkinase	PF00069.24	2.6e-41	Protein kinase domain
Sbar5P241T61.1	Pkinase	PF00069.24	5.3e-40	Protein kinase domain
Sbar5P300T44.1	Pkinase	PF00069.24	1.2e-38	Protein kinase domain
Sbar4A335T86.1	Pkinase	PF00069.24	1.3e-38	Protein kinase domain
Sbar5A138T83.1	Pkinase	PF00069.24	2.6e-38	Protein kinase domain
Sbar4A335T79.1	Pkinase	PF00069.24	1e-37	Protein kinase domain
Sbar9A258T141.1	Pkinase	PF00069.24	2.5e-37	Protein kinase domain
Sbar6P212T111.1	Pkinase	PF00069.24	3.4e-36	Protein kinase domain
Sbar2A4T208.1	Pkinase	PF00069.24	1.7e-35	Protein kinase domain
Sbar9C308T39.1	Pkinase	PF00069.24	9.6e-34	Protein kinase domain
Sbar13P126T10.1	Pkinase	PF00069.24	8e-32	Protein kinase domain
Sbar4C237T19.1	Pkinase	PF00069.24	2.9e-31	Protein kinase domain
Sbar7A51T99.1	Pkinase	PF00069.24	9.4e-31	Protein kinase domain
U3199A0T33.1	Pkinase	PF00069.24	8.9e-30	Protein kinase domain
Sbar7A61T69.1	Pkinase	PF00069.24	9.5e-30	Protein kinase domain
U24351A0T31.1	Pkinase	PF00069.24	6.8e-29	Protein kinase domain
Sbar11C179T25.1	Pkinase	PF00069.24	2.2e-23	Protein kinase domain
Sbar10A180T120.1	Pkinase	PF00069.24	4.7e-19	Protein kinase domain
Sbar10A140T142.1	Pkinase	PF00069.24	4.6e-16	Protein kinase domain
Sbar4A218T100.1	N_Asn_amidohyd	PF14736.5	5.6e-87	Protein N-terminal asparagine amidohydrolase
Sbar12C37T6.1	PPO1_KFDV	PF12143.7	4.2e-33	Protein of unknown function (DUF_B2219)
Sbar6A64T97.1	DUF1005	PF06219.11	6e-195	Protein of unknown function (DUF1005)
Sbar10P173T150.1	DUF1005	PF06219.11	1.3e-124	Protein of unknown function (DUF1005)
Sbar3C261T12.1	DUF1084	PF06454.10	4.7e-24	Protein of unknown function (DUF1084)
Sbar13C39T20.1	DUF1117	PF06547.11	8.3e-18	Protein of unknown function (DUF1117)
Sbar4C29T40.1	DUF1191	PF06697.11	7e-95	Protein of unknown function (DUF1191)
Sbar5P291T76.1	DUF1191	PF06697.11	1e-83	Protein of unknown function (DUF1191)
Sbar7A171T52.1	DUF1262	PF06880.10	1.3e-32	Protein of unknown function (DUF1262)
Sbar10P186T101.1	DUF1279	PF06916.12	3.4e-26	Protein of unknown function (DUF1279)
Sbar3A79T118.1	DUF1296	PF06972.10	9.7e-33	Protein of unknown function (DUF1296)
Sbar10A180T123.1	DUF1298	PF06974.12	3.1e-39	Protein of unknown function (DUF1298)
Sbar9A256T174.1	DUF1336	PF07059.11	2.1e-68	Protein of unknown function (DUF1336)
Sbar9A236T216.1	DUF1442	PF07279.10	1e-94	Protein of unknown function (DUF1442)
Sbar10A2T205.1	DUF1442	PF07279.10	1.3e-30	Protein of unknown function (DUF1442)
Sbar5A126T55.1	DUF1442	PF07279.10	7.7e-23	Protein of unknown function (DUF1442)
Sbar2A268T104.1	DUF1604	PF07713.12	3.9e-34	Protein of unknown function (DUF1604)
Sbar5P215T107.1	DUF1635	PF07795.10	6.9e-64	Protein of unknown function (DUF1635)
Sbar4P258T87.1	DUF1644	PF07800.11	1.4e-72	Protein of unknown function (DUF1644)
Sbar7A193T96.1	DUF1666	PF07891.11	8.7e-97	Protein of unknown function (DUF1666)
Sbar3P230T43.1	DUF1685	PF07939.10	9.7e-16	Protein of unknown function (DUF1685)
Sbar12C150T27.1	DUF2781	PF10914.7	2.2e-30	Protein of unknown function (DUF2781)
Sbar12C15T14.1	DUF3537	PF12056.7	1.1e-168	Protein of unknown function (DUF3537)
Sbar9A300T134.1	DUF3537	PF12056.7	1.3e-129	Protein of unknown function (DUF3537)
Sbar2A286T74.1	DUF3593	PF12159.7	3.1e-33	Protein of unknown function (DUF3593)
Sbar2A31T144.1	DUF3675	PF12428.7	1.3e-44	Protein of unknown function (DUF3675)
Sbar7C208T34.1	DUF3730	PF12530.7	1.3e-112	Protein of unknown function (DUF3730)
Sbar10A26T133.1	DUF498	PF04430.13	2.2e-32	Protein of unknown function (DUF498/DUF598)
Sbar6A38T64.1	DUF502	PF04367.12	1.3e-28	Protein of unknown function (DUF502)
Sbar9C336T22.1	DUF563	PF04577.13	2.7e-18	Protein of unknown function (DUF563)
Sbar4A201T133.1	DUF563	PF04577.13	3e-18	Protein of unknown function (DUF563)
Sbar12A19T89.1	DUF568	PF04526.12	5e-52	Protein of unknown function (DUF568)
Sbar12C18T25.1	DUF568	PF04526.12	2.7e-27	Protein of unknown function (DUF568)
Sbar9C297T19.1	DUF568	PF04526.12	5.1e-27	Protein of unknown function (DUF568)
Sbar2A13T168.1	DUF616	PF04765.12	1.6e-138	Protein of unknown function (DUF616)
Sbar6A56T121.1	DUF620	PF04788.11	4e-120	Protein of unknown function (DUF620)
Sbar1A75T88.1	DUF620	PF04788.11	1.1e-119	Protein of unknown function (DUF620)
Sbar5A199T69.1	DUF620	PF04788.11	2.8e-115	Protein of unknown function (DUF620)
Sbar5A270T149.1	DUF632	PF04782.11	1.3e-99	Protein of unknown function (DUF632)
Sbar8C26T19.1	DUF640	PF04852.11	1.1e-66	Protein of unknown function (DUF640)
Sbar9C25T14.1	DUF640	PF04852.11	3.7e-65	Protein of unknown function (DUF640)
Sbar4P345T81.1	DUF640	PF04852.11	1.1e-50	Protein of unknown function (DUF640)
Sbar3P268T49.1	DUF640	PF04852.11	1.7e-49	Protein of unknown function (DUF640)
Sbar6A9T193.1	DUF668	PF05003.11	4.6e-33	Protein of unknown function (DUF668)
Sbar11P157T148.1	DUF668	PF05003.11	3.3e-31	Protein of unknown function (DUF668)
Sbar7A82T72.1	DUF668	PF05003.11	3.8e-30	Protein of unknown function (DUF668)
Sbar6C130T12.1	DUF668	PF05003.11	1.1e-29	Protein of unknown function (DUF668)
Sbar4C14T28.1	DUF668	PF05003.11	2.5e-27	Protein of unknown function (DUF668)
Sbar7A162T37.1	DUF677	PF05055.11	8.2e-108	Protein of unknown function (DUF677)
Sbar5P323T67.1	DUF677	PF05055.11	2.8e-75	Protein of unknown function (DUF677)
Sbar4P169T42.1	DUF679	PF05078.11	2.2e-58	Protein of unknown function (DUF679)
Sbar4C408T32.1	DUF679	PF05078.11	5.5e-58	Protein of unknown function (DUF679)
Sbar8P183T52.1	DUF679	PF05078.11	1.7e-51	Protein of unknown function (DUF679)
Sbar13A39T133.1	DUF707	PF05212.11	1.5e-139	Protein of unknown function (DUF707)
Sbar9C191T19.1	DUF707	PF05212.11	8.6e-134	Protein of unknown function (DUF707)
Sbar9A314T133.1	DUF707	PF05212.11	4.7e-131	Protein of unknown function (DUF707)
Sbar11P140T53.1	DUF740	PF05340.11	2.6e-158	Protein of unknown function (DUF740)
Sbar1A234T203.1	DUF952	PF06108.11	1.1e-22	Protein of unknown function (DUF952)
Sbar3P269T49.1	DUF538	PF04398.11	7.2e-34	Protein of unknown function, DUF538
Sbar9P320T216.1	DUF538	PF04398.11	3.7e-32	Protein of unknown function, DUF538
Sbar7C154T12.1	DUF547	PF04784.13	8e-41	Protein of unknown function, DUF547
Sbar10P153T68.1	DUF573	PF04504.13	1.2e-33	Protein of unknown function, DUF573
Sbar11C154T26.1	DUF599	PF04654.11	1.6e-34	Protein of unknown function, DUF599
Sbar12A147T71.1	DUF604	PF04646.11	5.4e-198	Protein of unknown function, DUF604
Sbar13A84T74.1	DUF604	PF04646.11	6.9e-92	Protein of unknown function, DUF604
Sbar13A84T75.1	DUF604	PF04646.11	6.9e-88	Protein of unknown function, DUF604
Sbar4P201T94.1	DUF617	PF04759.12	5.1e-70	Protein of unknown function, DUF617
U1044C0T17.1	DUF617	PF04759.12	2.4e-58	Protein of unknown function, DUF617
Sbar11A3T212.1	B56	PF01603.19	1.7e-194	Protein phosphatase 2A regulatory B subunit (B56 family)
Sbar9A271T183.1	PP2C	PF00481.20	3e-70	Protein phosphatase 2C
Sbar8A194T262.1	PP2C	PF00481.20	2.4e-68	Protein phosphatase 2C
Sbar9A265T115.1	PP2C	PF00481.20	5.8e-67	Protein phosphatase 2C
Sbar5A202T160.1	PP2C	PF00481.20	1.3e-66	Protein phosphatase 2C
Sbar1A235T201.1	PP2C	PF00481.20	4.4e-65	Protein phosphatase 2C
Sbar4A386T162.1	PP2C	PF00481.20	6.9e-63	Protein phosphatase 2C
Sbar10A169T140.1	PP2C	PF00481.20	7.1e-60	Protein phosphatase 2C
Sbar5A236T138.1	PP2C	PF00481.20	6.6e-57	Protein phosphatase 2C
Sbar5A305T217.1	PP2C	PF00481.20	2.1e-55	Protein phosphatase 2C
Sbar4A385T157.1	PP2C	PF00481.20	1.4e-52	Protein phosphatase 2C
Sbar2A234T165.1	PP2C	PF00481.20	6.9e-43	Protein phosphatase 2C
Sbar9C257T30.1	PP2C	PF00481.20	2.8e-40	Protein phosphatase 2C
Sbar13A35T112.1	PP2C	PF00481.20	3.7e-31	Protein phosphatase 2C
Sbar6C46T7.1	PP2C	PF00481.20	6.3e-31	Protein phosphatase 2C
Sbar2A67T57.1	PP2C	PF00481.20	2.2e-18	Protein phosphatase 2C
Sbar13A6T144.1	PPTA	PF01239.21	1.8e-43	Protein prenyltransferase alpha subunit repeat
Sbar2C219T15.1	PPTA	PF01239.21	1.4e-41	Protein prenyltransferase alpha subunit repeat
Sbar5P227T30.1	RETICULATA-like	PF11891.7	7.8e-63	Protein RETICULATA-related
Sbar5A295T191.1	Pkinase_Tyr	PF07714.16	6.9e-96	Protein tyrosine kinase
Sbar5A307T144.1	Pkinase_Tyr	PF07714.16	4.1e-95	Protein tyrosine kinase
Sbar2A23T102.1	Pkinase_Tyr	PF07714.16	5.8e-83	Protein tyrosine kinase
Sbar5C124T14.1	Pkinase_Tyr	PF07714.16	7.7e-82	Protein tyrosine kinase
Sbar6C35T9.1	Pkinase_Tyr	PF07714.16	6.7e-73	Protein tyrosine kinase
Sbar9A242T156.1	Pkinase_Tyr	PF07714.16	6.7e-68	Protein tyrosine kinase
Sbar2A15T147.1	Pkinase_Tyr	PF07714.16	5e-66	Protein tyrosine kinase
Sbar8C1T33.1	Pkinase_Tyr	PF07714.16	6.6e-66	Protein tyrosine kinase
Sbar5A124T124.1	Pkinase_Tyr	PF07714.16	5.8e-65	Protein tyrosine kinase
Sbar2P155T34.1	Pkinase_Tyr	PF07714.16	5.5e-62	Protein tyrosine kinase
Sbar11C152T10.1	Pkinase_Tyr	PF07714.16	4.9e-61	Protein tyrosine kinase
Sbar9A40T72.1	Pkinase_Tyr	PF07714.16	1.8e-60	Protein tyrosine kinase
Sbar4A324T145.1	Pkinase_Tyr	PF07714.16	1.4e-56	Protein tyrosine kinase
Sbar9C325T28.1	Pkinase_Tyr	PF07714.16	2e-53	Protein tyrosine kinase
Sbar5C123T18.1	Pkinase_Tyr	PF07714.16	1.7e-52	Protein tyrosine kinase
Sbar3A241T120.1	Pkinase_Tyr	PF07714.16	1.9e-52	Protein tyrosine kinase
Sbar4A266T147.1	Pkinase_Tyr	PF07714.16	3.3e-52	Protein tyrosine kinase
Sbar3A241T121.1	Pkinase_Tyr	PF07714.16	3.3e-52	Protein tyrosine kinase
Sbar9C373T24.1	Pkinase_Tyr	PF07714.16	7.2e-52	Protein tyrosine kinase
Sbar9C357T30.1	Pkinase_Tyr	PF07714.16	5.2e-51	Protein tyrosine kinase
Sbar4C24T9.1	Pkinase_Tyr	PF07714.16	6.9e-51	Protein tyrosine kinase
Sbar4A335T74.1	Pkinase_Tyr	PF07714.16	9.9e-51	Protein tyrosine kinase
Sbar9A70T58.1	Pkinase_Tyr	PF07714.16	1.6e-50	Protein tyrosine kinase
Sbar4A24T111.1	Pkinase_Tyr	PF07714.16	3.9e-50	Protein tyrosine kinase
Sbar3A263T154.1	Pkinase_Tyr	PF07714.16	8.2e-50	Protein tyrosine kinase
Sbar1A81T69.1	Pkinase_Tyr	PF07714.16	8.3e-49	Protein tyrosine kinase
Sbar11A142T129.1	Pkinase_Tyr	PF07714.16	1.8e-48	Protein tyrosine kinase
Sbar4A237T98.1	Pkinase_Tyr	PF07714.16	2.9e-48	Protein tyrosine kinase
Sbar11C154T30.1	Pkinase_Tyr	PF07714.16	5.2e-48	Protein tyrosine kinase
Sbar2C221T12.1	Pkinase_Tyr	PF07714.16	6.7e-48	Protein tyrosine kinase
Sbar1A105T73.1	Pkinase_Tyr	PF07714.16	7e-48	Protein tyrosine kinase
Sbar11A168T203.1	Pkinase_Tyr	PF07714.16	8.7e-48	Protein tyrosine kinase
Sbar7A25T109.1	Pkinase_Tyr	PF07714.16	1.3e-47	Protein tyrosine kinase
Sbar2C4T34.1	Pkinase_Tyr	PF07714.16	2.5e-47	Protein tyrosine kinase
Sbar4A349T91.1	Pkinase_Tyr	PF07714.16	2.5e-47	Protein tyrosine kinase
Sbar4A257T124.1	Pkinase_Tyr	PF07714.16	3.3e-47	Protein tyrosine kinase
Sbar1A55T70.1	Pkinase_Tyr	PF07714.16	4.1e-47	Protein tyrosine kinase
Sbar9A367T121.1	Pkinase_Tyr	PF07714.16	4.2e-47	Protein tyrosine kinase
Sbar9A362T168.1	Pkinase_Tyr	PF07714.16	4.3e-47	Protein tyrosine kinase
Sbar11A182T143.1	Pkinase_Tyr	PF07714.16	4.4e-47	Protein tyrosine kinase
Sbar1A179T112.1	Pkinase_Tyr	PF07714.16	7.6e-47	Protein tyrosine kinase
Sbar11A155T120.1	Pkinase_Tyr	PF07714.16	8.4e-47	Protein tyrosine kinase
Sbar10A24T93.1	Pkinase_Tyr	PF07714.16	9.1e-47	Protein tyrosine kinase
Sbar5C230T25.1	Pkinase_Tyr	PF07714.16	1.4e-46	Protein tyrosine kinase
Sbar3A153T46.1	Pkinase_Tyr	PF07714.16	2.5e-46	Protein tyrosine kinase
Sbar3C178T17.1	Pkinase_Tyr	PF07714.16	6.6e-46	Protein tyrosine kinase
Sbar9A222T167.1	Pkinase_Tyr	PF07714.16	3.9e-45	Protein tyrosine kinase
Sbar3C229T27.1	Pkinase_Tyr	PF07714.16	5e-45	Protein tyrosine kinase
Sbar7A35T142.1	Pkinase_Tyr	PF07714.16	4.2e-44	Protein tyrosine kinase
Sbar4C418T32.1	Pkinase_Tyr	PF07714.16	5.7e-44	Protein tyrosine kinase
Sbar5A254T92.1	Pkinase_Tyr	PF07714.16	1.1e-42	Protein tyrosine kinase
Sbar4A368T122.1	Pkinase_Tyr	PF07714.16	2e-42	Protein tyrosine kinase
Sbar5A251T166.1	Pkinase_Tyr	PF07714.16	2.3e-41	Protein tyrosine kinase
Sbar9C373T25.1	Pkinase_Tyr	PF07714.16	5.2e-41	Protein tyrosine kinase
Sbar12C2T30.1	Pkinase_Tyr	PF07714.16	3.8e-40	Protein tyrosine kinase
Sbar3A116T109.1	Pkinase_Tyr	PF07714.16	5.8e-40	Protein tyrosine kinase
Sbar9C212T28.1	Pkinase_Tyr	PF07714.16	2.5e-37	Protein tyrosine kinase
Sbar6A168T31.1	Pkinase_Tyr	PF07714.16	9.4e-37	Protein tyrosine kinase
Sbar8C143T6.1	Pkinase_Tyr	PF07714.16	9.5e-37	Protein tyrosine kinase
Sbar4C395T19.1	Pkinase_Tyr	PF07714.16	3.9e-33	Protein tyrosine kinase
Sbar1A118T82.1	Pkinase_Tyr	PF07714.16	1.7e-30	Protein tyrosine kinase
Sbar11C2T29.1	Pkinase_Tyr	PF07714.16	2.5e-29	Protein tyrosine kinase
Sbar6C28T13.1	Pkinase_Tyr	PF07714.16	3.6e-28	Protein tyrosine kinase
Sbar11A138T122.1	Pkinase_Tyr	PF07714.16	6.7e-26	Protein tyrosine kinase
Sbar5C259T20.1	Pkinase_Tyr	PF07714.16	8.2e-26	Protein tyrosine kinase
Sbar8C194T47.1	Pkinase_Tyr	PF07714.16	8.9e-26	Protein tyrosine kinase
Sbar9A284T124.1	Pkinase_Tyr	PF07714.16	1.7e-25	Protein tyrosine kinase
Sbar4A186T151.1	Pkinase_Tyr	PF07714.16	7.3e-25	Protein tyrosine kinase
Sbar4P233T35.1	Pkinase_Tyr	PF07714.16	1.8e-23	Protein tyrosine kinase
Sbar13C2T22.1	Pkinase_Tyr	PF07714.16	3.6e-23	Protein tyrosine kinase
Sbar4C103T14.1	Pkinase_Tyr	PF07714.16	1.1e-21	Protein tyrosine kinase
Sbar5A167T58.1	Pkinase_Tyr	PF07714.16	1.2e-20	Protein tyrosine kinase
Sbar4C386T28.1	Pkinase_Tyr	PF07714.16	3.3e-19	Protein tyrosine kinase
Sbar10A167T139.1	Pkinase_Tyr	PF07714.16	1e-14	Protein tyrosine kinase
Sbar4C186T21.1	Pkinase_Tyr	PF07714.16	3.7e-14	Protein tyrosine kinase
Sbar5A167T63.1	Pkinase_Tyr	PF07714.16	7.1e-14	Protein tyrosine kinase
Sbar9C326T27.1	Pkinase_Tyr	PF07714.16	5e-13	Protein tyrosine kinase
Sbar6A9T194.1	Y_phosphatase	PF00102.26	8.3e-65	Protein-tyrosine phosphatase
Sbar3A161T35.1	Pmp3	PF01679.16	5.9e-21	Proteolipid membrane potential modulator
Sbar2C208T18.1	Prp19	PF08606.10	3.6e-30	Prp19/Pso4-like
Sbar4P210T15.1	PUNUT	PF16913.4	1.4e-53	Purine nucleobase transmembrane transport
Sbar11A161T109.1	Pur_ac_phosph_N	PF16656.4	7.3e-23	Purple acid Phosphatase, N-terminal domain
Sbar4C209T28.1	Diphthamide_syn	PF01866.16	2.4e-75	Putative diphthamide synthesis protein
Sbar4C336T35.1	ArfGap	PF01412.17	7.8e-41	Putative GTPase activating protein for Arf
Sbar5A262T161.1	ArfGap	PF01412.17	3.4e-27	Putative GTPase activating protein for Arf
Sbar4A413T175.1	NINJA_B	PF16136.4	3e-22	Putative nuclear localisation signal
Sbar5A146T97.1	Methyltransf_29	PF03141.15	7.6e-229	Putative S-adenosyl-L-methionine-dependent methyltransferase
Sbar7A210T246.1	Methyltransf_29	PF03141.15	3.1e-222	Putative S-adenosyl-L-methionine-dependent methyltransferase
Sbar7A199T173.1	Methyltransf_28	PF02636.16	1.3e-71	Putative S-adenosyl-L-methionine-dependent methyltransferase
Sbar8A93T32.1	DUF676	PF05057.13	9.3e-51	Putative serine esterase (DUF676)
Sbar3C206T10.1	DUF676	PF05057.13	9.6e-50	Putative serine esterase (DUF676)
Sbar11A143T123.1	Prenyltransf	PF01255.18	6.6e-79	Putative undecaprenyl diphosphate synthase
Sbar10A79T38.1	Prenyltransf	PF01255.18	1.9e-73	Putative undecaprenyl diphosphate synthase
Sbar12A135T97.1	Pyr_redox_2	PF07992.13	8.7e-61	Pyridine nucleotide-disulphide oxidoreductase
Sbar3A248T98.1	Pyr_redox_2	PF07992.13	2.4e-60	Pyridine nucleotide-disulphide oxidoreductase
Sbar2A134T55.1	Pyr_redox_2	PF07992.13	5.4e-50	Pyridine nucleotide-disulphide oxidoreductase
Sbar5A208T122.1	Pyr_redox_2	PF07992.13	9.9e-37	Pyridine nucleotide-disulphide oxidoreductase
[truncated: 712 more rows]
