# Supplementary material for: Comparative Genome Analysis of Scutellaria baicalensis and Scutellaria barbata Reveals the Evolution of Active Flavonoid Biosynthesis
Source: Genomics Proteomics Bioinformatics. 2020 Nov 4;18(3):230–40. doi: 10.1016/j.gpb.2020.06.002 (PMC7801248; doi:10.1016/j.gpb.2020.06.002)
Supplement: Supplementary Table S14 — Pfam annotation of genes with high expression in the root ofS. barbata. [file mmc33.xlsx]

## Sheet: Table S14
Table S14 Pfam annotation of genes with high expression in the roots of S. barbata
Gene ID	Pfam name	Pfam ID	E value	Pfam annotation
Sbai5C48T12.1	Glucan_synthase	PF02364.14	1.8e-179	1,3-beta-glucan synthase component
Sbai3A225T51.1	FKS1_dom1	PF14288.5	1.4e-15	1,3-beta-glucan synthase subunit FKS1, domain-1
Sbai5C12T2.1	FKS1_dom1	PF14288.5	1.4e-43	1,3-beta-glucan synthase subunit FKS1, domain-1
Sbai2A346T94.1	41701	PF00244.19	2.7e-98	14-3-3 protein
Sbai1A563T125.1	Methyltr_RsmB-F	PF01189.16	5.1e-36	16S rRNA methyltransferase RsmB/F
Sbai1C5T6.1	2_5_RNA_ligase2	PF13563.5	2.4e-12	2'-5' RNA ligase superfamily
Sbai1A430T33.1	2OG-FeII_Oxy	PF03171.19	7.8e-13	2OG-Fe(II) oxygenase superfamily
Sbai1A551T108.1	2OG-FeII_Oxy_2	PF13532.5	1.1e-16	2OG-Fe(II) oxygenase superfamily
Sbai8A6T169.1	2OG-FeII_Oxy_3	PF13640.5	7.6e-18	2OG-Fe(II) oxygenase superfamily
Sbai8A95T125.1	2OG-FeII_Oxy_2	PF13532.5	1.5e-15	2OG-Fe(II) oxygenase superfamily
Sbai9P238T101.1	2OG-FeII_Oxy	PF03171.19	2.3e-13	2OG-Fe(II) oxygenase superfamily
Sbai1C660T3.1	2-oxogl_dehyd_N	PF16078.4	5.7e-17	2-oxoglutarate dehydrogenase N-terminus
Sbai2C202T15.1	RNase_PH	PF01138.20	6.3e-15	3' exoribonuclease family, domain 1
Sbai2C203T15.1	RNase_PH	PF01138.20	2.5e-15	3' exoribonuclease family, domain 1
Sbai4P234T23.1	DNA_pol_A_exo1	PF01612.19	1.3e-12	3'-5' exonuclease
Sbai9P246T15.1	MRP_L53	PF10780.8	2.2e-12	39S ribosomal protein L53/MRP-L53
Sbai2P273T18.1	3Beta_HSD	PF01073.18	3.1e-10	3-beta hydroxysteroid dehydrogenase/isomerase family
Sbai2A237T73.1	3HCDH	PF00725.21	7.6e-14	3-hydroxyacyl-CoA dehydrogenase, C-terminal domain
Sbai7A243T88.1	3HCDH	PF00725.21	3.4e-36	3-hydroxyacyl-CoA dehydrogenase, C-terminal domain
Sbai1A108T83.1	ACPS	PF01648.19	1.1e-19	4'-phosphopantetheinyl transferase superfamily
Sbai7A247T153.1	MMR_HSR1	PF01926.22	3.4e-15	50S ribosome-binding GTPase
Sbai4A271T59.1	Ribos_L4_asso_C	PF14374.5	4.2e-30	60S ribosomal protein L4 C-terminal domain
Sbai4A236T109.1	AAA_16	PF13191.5	3.2e-11	AAA ATPase domain
Sbai5C277T15.1	AAA_16	PF13191.5	3.9e-12	AAA ATPase domain
Sbai1A12T123.1	AAA_17	PF13207.5	7.5e-11	AAA domain
Sbai8A171T76.1	AAA_22	PF13401.5	6.6e-10	AAA domain
Sbai3A96T139.1	AAA_21	PF13304.5	1.4e-10	AAA domain, putative AbiEii toxin, Type IV TA system
Sbai8A97T92.1	AAA_21	PF13304.5	3.6e-11	AAA domain, putative AbiEii toxin, Type IV TA system
Sbai1A390T107.1	ABC_tran	PF00005.26	2.3e-24	ABC transporter
Sbai1C98T16.1	ABC_tran	PF00005.26	9.6e-57	ABC transporter
Sbai2A6T114.1	ABC_tran	PF00005.26	1.3e-35	ABC transporter
Sbai2C13T16.1	ABC_tran	PF00005.26	1.5e-24	ABC transporter
Sbai3C23T9.1	ABC_tran	PF00005.26	2.4e-12	ABC transporter
Sbai5A136T132.1	ABC_tran	PF00005.26	5.1e-12	ABC transporter
Sbai7P267T34.1	ABC_tran	PF00005.26	4.3e-29	ABC transporter
Sbai2C366T3.1	ABC1	PF03109.15	3.2e-23	ABC1 family
Sbai5A1T159.1	ABC1	PF03109.15	5.9e-38	ABC1 family
Sbai5A53T88.1	ABC1	PF03109.15	3.5e-30	ABC1 family
Sbai5A122T50.1	ABC_trans_N	PF14510.5	1.1e-11	ABC-transporter extracellular N-terminal
Sbai4C387T7.1	Acetyltransf_10	PF13673.6	3e-10	Acetyltransferase (GNAT) domain
Sbai7A264T110.1	Acetyltransf_3	PF13302.6	7.1e-23	Acetyltransferase (GNAT) domain
Sbai7P203T109.1	Acetyltransf_3	PF13302.6	1.5e-24	Acetyltransferase (GNAT) domain
Sbai2A119T118.1	Acetyltransf_1	PF00583.24	4.4e-14	Acetyltransferase (GNAT) family
Sbai2A91T118.1	Acetyltransf_1	PF00583.24	1.9e-10	Acetyltransferase (GNAT) family
Sbai7C203T23.1	Acetyltransf_1	PF00583.24	6e-11	Acetyltransferase (GNAT) family
Sbai8A0T72.1	Acid_PPase	PF12689.6	9.5e-37	Acid Phosphatase
Sbai7A256T116.1	Aconitase_C	PF00694.18	7.8e-49	Aconitase C-terminal domain
Sbai2C98T0.1	ACT	PF01842.24	2.9e-10	ACT domain
Sbai8A121T87.1	ACT_4	PF13291.5	1.4e-11	ACT domain
U2493A1T69.1	Actin	PF00022.18	5.1e-141	Actin
Sbai2C291T1.1	Aha1_N	PF09229.10	1.5e-24	Activator of Hsp90 ATPase, N-terminal
Sbai2A112T97.1	Acyl-ACP_TE	PF01643.16	5.1e-72	Acyl-ACP thioesterase
Sbai6A161T60.1	Acyltransferase	PF01553.20	4.7e-16	Acyltransferase
Sbai8A15T116.1	Acyltransf_C	PF16076.4	8e-17	Acyltransferase C-terminus
Sbai8A96T98.1	Adaptin_N	PF01602.19	2.6e-77	Adaptin N terminal region
Sbai1C185T3.1	Adap_comp_sub	PF00928.20	1.4e-92	Adaptor complexes medium subunit family
Sbai9A149T24.1	Adap_comp_sub	PF00928.20	1e-68	Adaptor complexes medium subunit family
Sbai1C197T19.1	A_deaminase	PF00962.21	2.7e-126	Adenosine/AMP deaminase
Sbai3C9T6.1	Methyltransf_PK	PF05891.11	2.8e-87	AdoMet dependent proline di-methyltransferase
Sbai2A252T153.1	Arf	PF00025.20	7.3e-17	ADP-ribosylation factor family
Sbai2A269T101.1	Arf	PF00025.20	5.7e-28	ADP-ribosylation factor family
Sbai2A9T107.1	Arf	PF00025.20	6.4e-22	ADP-ribosylation factor family
Sbai2C65T0.1	Arf	PF00025.20	1.6e-16	ADP-ribosylation factor family
Sbai3A103T114.1	Arf	PF00025.20	2.3e-14	ADP-ribosylation factor family
Sbai3A26T114.1	Arf	PF00025.20	2.5e-12	ADP-ribosylation factor family
Sbai3A8T141.1	Arf	PF00025.20	1.7e-11	ADP-ribosylation factor family
Sbai4A311T93.1	Arf	PF00025.20	4.6e-14	ADP-ribosylation factor family
Sbai4A393T111.1	Arf	PF00025.20	2.1e-11	ADP-ribosylation factor family
Sbai5C44T3.1	Arf	PF00025.20	1.2e-12	ADP-ribosylation factor family
Sbai8A235T53.1	Alba	PF01918.20	1.3e-16	Alba
Sbai9A249T183.1	Alba	PF01918.20	1.5e-20	Alba
Sbai6A79T92.1	ADH_N	PF08240.11	1.3e-23	Alcohol dehydrogenase GroES-like domain
Sbai1A190T109.1	Aldedh	PF00171.21	2.8e-182	Aldehyde dehydrogenase family
Sbai3A65T111.1	Aldedh	PF00171.21	4.1e-158	Aldehyde dehydrogenase family
Sbai6C68T3.1	Aldedh	PF00171.21	4.1e-77	Aldehyde dehydrogenase family
Sbai3C143T2.1	Ald_Xan_dh_C	PF01315.21	9.3e-22	Aldehyde oxidase and xanthine dehydrogenase, a/b hammerhead domain
Sbai1A194T165.1	Aldo_ket_red	PF00248.20	5.2e-54	Aldo/keto reductase family
Sbai1A438T54.1	Aldose_epim	PF01263.19	4.4e-90	Aldose 1-epimerase
Sbai3A169T74.1	ALG3	PF05208.12	1.5e-135	ALG3 protein
Sbai2A214T58.1	Glyco_transf_22	PF03901.16	1.3e-94	Alg9-like mannosyltransferase family
Sbai2A217T83.1	Glyco_transf_22	PF03901.16	1.5e-97	Alg9-like mannosyltransferase family
Sbai1A248T138.1	ALIX_LYPXL_bnd	PF13949.5	5.4e-67	ALIX V-shaped domain binding to HIV
Sbai4A12T140.1	ALIX_LYPXL_bnd	PF13949.5	1.3e-65	ALIX V-shaped domain binding to HIV
Sbai1C584T10.1	Glyco_hydro_100	PF12899.6	5.4e-216	Alkaline and neutral invertase
Sbai6A217T59.1	Glyco_hydro_100	PF12899.6	2.3e-213	Alkaline and neutral invertase
Sbai2A445T37.1	Allene_ox_cyc	PF06351.10	6.2e-89	Allene oxide cyclase
Sbai2P177T49.1	Allene_ox_cyc	PF06351.10	4.5e-92	Allene oxide cyclase
Sbai1C66T20.1	Melibiase_2	PF16499.4	1.2e-16	Alpha galactosidase A
Sbai2A58T59.1	Melibiase_2	PF16499.4	1.8e-72	Alpha galactosidase A
Sbai5A95T94.1	Abhydrolase_6	PF12697.6	1.7e-13	Alpha/beta hydrolase family
Sbai1A210T124.1	Abhydrolase_1	PF00561.19	4.6e-14	alpha/beta hydrolase fold
Sbai1A233T79.1	Abhydrolase_3	PF07859.12	3.1e-63	alpha/beta hydrolase fold
Sbai1A50T61.1	Abhydrolase_1	PF00561.19	2e-13	alpha/beta hydrolase fold
Sbai1P594T49.1	Abhydrolase_3	PF07859.12	3.1e-45	alpha/beta hydrolase fold
Sbai2A240T83.1	Abhydrolase_1	PF00561.19	1.2e-11	alpha/beta hydrolase fold
Sbai2A263T110.1	Abhydrolase_3	PF07859.12	7.8e-45	alpha/beta hydrolase fold
Sbai2C263T28.1	Abhydrolase_3	PF07859.12	1.6e-47	alpha/beta hydrolase fold
Sbai2C263T8.1	Abhydrolase_3	PF07859.12	3.4e-11	alpha/beta hydrolase fold
Sbai2C263T9.1	Abhydrolase_3	PF07859.12	1.3e-11	alpha/beta hydrolase fold
Sbai3A443T147.1	Abhydrolase_3	PF07859.12	3.2e-66	alpha/beta hydrolase fold
Sbai3P174T26.1	Abhydrolase_3	PF07859.12	9.7e-53	alpha/beta hydrolase fold
Sbai3P359T21.1	Abhydrolase_3	PF07859.12	1.6e-45	alpha/beta hydrolase fold
Sbai6A2T155.1	Abhydrolase_1	PF00561.19	4.6e-10	alpha/beta hydrolase fold
Sbai8C12T8.1	Abhydrolase_3	PF07859.12	1.6e-48	alpha/beta hydrolase fold
Sbai8C57T6.1	Abhydrolase_3	PF07859.12	1.8e-47	alpha/beta hydrolase fold
Sbai9P142T36.1	Abhydrolase_3	PF07859.12	5.4e-39	alpha/beta hydrolase fold
U30477C0T1.1	Abhydrolase_3	PF07859.12	1.2e-50	alpha/beta hydrolase fold
U30477C0T2.1	Abhydrolase_3	PF07859.12	9.2e-51	alpha/beta hydrolase fold
U30477C0T6.1	Abhydrolase_3	PF07859.12	5e-52	alpha/beta hydrolase fold
U379C0T14.1	Abhydrolase_3	PF07859.12	5.5e-28	alpha/beta hydrolase fold
Sbai4A323T77.1	NAGLU_N	PF12971.6	3.4e-21	Alpha-N-acetylglucosaminidase (NAGLU) N-terminal domain
Sbai4A372T41.1	AOX	PF01786.16	2.5e-72	Alternative oxidase
Sbai5A358T56.1	DUF3700	PF12481.7	2.7e-92	Aluminium induced protein
Sbai7A247T146.1	DUF3700	PF12481.7	9.4e-108	Aluminium induced protein
Sbai2A118T61.1	Amidase	PF01425.20	6.1e-58	Amidase
Sbai8A24T193.1	Amidase	PF01425.20	2e-68	Amidase
Sbai3A36T137.1	Amidohydro_3	PF07969.10	4.2e-12	Amidohydrolase family
Sbai1A195T51.1	Aminotran_1_2	PF00155.20	8.2e-49	Aminotransferase class I and II
Sbai3A387T55.1	Aminotran_1_2	PF00155.20	2e-101	Aminotransferase class I and II
Sbai8A31T146.1	Aminotran_1_2	PF00155.20	1.5e-45	Aminotransferase class I and II
Sbai8A78T116.1	Aminotran_4	PF01063.18	7e-40	Amino-transferase class IV
Sbai5C369T3.1	Aminotran_3	PF00202.20	1.1e-54	Aminotransferase class-III
Sbai9C4T3.1	Aminotran_5	PF00266.18	3.2e-10	Aminotransferase class-V
Sbai1C374T8.1	Ammonium_transp	PF00909.20	3.2e-130	Ammonium Transporter Family
Sbai7P113T22.1	Ammonium_transp	PF00909.20	2.9e-102	Ammonium Transporter Family
Sbai7P120T16.1	Ammonium_transp	PF00909.20	3.2e-124	Ammonium Transporter Family
Sbai7C48T12.1	AMP-binding	PF00501.27	5.2e-54	AMP-binding enzyme
Sbai8A44T125.1	AMP-binding	PF00501.27	1.2e-103	AMP-binding enzyme
Sbai2A87T48.1	AMP-binding_C	PF13193.5	4.8e-19	AMP-binding enzyme C-terminal domain
Sbai1C648T0.1	zf-AN1	PF01428.15	4.8e-10	AN1-like Zinc finger
Sbai4P313T42.1	zf-AN1	PF01428.15	3.2e-10	AN1-like Zinc finger
Sbai1A274T24.1	ANAPC1	PF12859.6	6.1e-20	Anaphase-promoting complex subunit 1
Sbai1A651T90.1	ANAPC4_WD40	PF12894.6	2.5e-14	Anaphase-promoting complex subunit 4 WD40 domain
Sbai2A187T143.1	ANAPC4_WD40	PF12894.6	2.8e-11	Anaphase-promoting complex subunit 4 WD40 domain
Sbai2A206T181.1	ANAPC4_WD40	PF12894.6	1.1e-11	Anaphase-promoting complex subunit 4 WD40 domain
Sbai2C127T1.1	ANAPC4_WD40	PF12894.6	3.2e-13	Anaphase-promoting complex subunit 4 WD40 domain
Sbai3C256T9.1	ANAPC4_WD40	PF12894.6	4.4e-15	Anaphase-promoting complex subunit 4 WD40 domain
Sbai3P437T79.1	ANAPC4_WD40	PF12894.6	8.2e-10	Anaphase-promoting complex subunit 4 WD40 domain
Sbai4A11T80.1	ANAPC4_WD40	PF12894.6	2.8e-11	Anaphase-promoting complex subunit 4 WD40 domain
Sbai4A276T65.1	ANAPC4_WD40	PF12894.6	2.4e-10	Anaphase-promoting complex subunit 4 WD40 domain
Sbai8A137T142.1	ANAPC4_WD40	PF12894.6	1.7e-14	Anaphase-promoting complex subunit 4 WD40 domain
Sbai8A99T117.1	ANAPC4_WD40	PF12894.6	1.3e-16	Anaphase-promoting complex subunit 4 WD40 domain
Sbai1A629T83.1	Ank	PF00023.29	5.4e-17	Ankyrin repeat
Sbai1C12T18.1	Ank	PF00023.29	1.2e-33	Ankyrin repeat
Sbai2A4T199.1	Ank	PF00023.29	4.4e-15	Ankyrin repeat
Sbai4A244T81.1	Ank	PF00023.29	6.3e-10	Ankyrin repeat
Sbai4A371T67.1	Ank_3	PF13606.5	1.2e-14	Ankyrin repeat
Sbai8A160T82.1	Ank_3	PF13606.5	2.1e-26	Ankyrin repeat
Sbai1A524T43.1	Ank_2	PF12796.6	3.4e-14	Ankyrin repeats (3 copies)
Sbai2A169T129.1	Ank_4	PF13637.5	1.6e-10	Ankyrin repeats (many copies)
Sbai2C170T3.1	Ank_5	PF13857.5	1.4e-25	Ankyrin repeats (many copies)
Sbai3A193T98.1	Ank_5	PF13857.5	4.6e-22	Ankyrin repeats (many copies)
Sbai8A37T96.1	Ank_5	PF13857.5	8.9e-10	Ankyrin repeats (many copies)
Sbai3P238T121.1	Annexin	PF00191.19	6.3e-18	Annexin
Sbai4C20T3.1	Annexin	PF00191.19	1.2e-75	Annexin
Sbai4C342T11.1	Annexin	PF00191.19	2.4e-65	Annexin
Sbai4C2T15.1	ANTH	PF07651.15	4.6e-84	ANTH domain
Sbai2C163T3.1	AD	PF09793.8	6.2e-25	Anticodon-binding domain
Sbai1P243T71.1	Anticodon_1	PF08264.12	1.1e-13	Anticodon-binding domain of tRNA
Sbai7P171T12.1	Anticodon_1	PF08264.12	1.8e-13	Anticodon-binding domain of tRNA
Sbai1A573T92.1	AP2	PF00847.19	6.3e-14	AP2 domain
Sbai1C661T13.1	AP2	PF00847.19	1.7e-15	AP2 domain
Sbai1P174T19.1	AP2	PF00847.19	8.3e-13	AP2 domain
Sbai1P180T44.1	AP2	PF00847.19	2.9e-14	AP2 domain
Sbai1P594T94.1	AP2	PF00847.19	1.8e-14	AP2 domain
Sbai2C156T8.1	AP2	PF00847.19	3.2e-11	AP2 domain
Sbai2C65T12.1	AP2	PF00847.19	6.1e-13	AP2 domain
Sbai2C66T2.1	AP2	PF00847.19	2.2e-13	AP2 domain
Sbai3A118T130.1	AP2	PF00847.19	9.3e-19	AP2 domain
Sbai3C111T2.1	AP2	PF00847.19	2.2e-14	AP2 domain
Sbai3C31T20.1	AP2	PF00847.19	8.6e-14	AP2 domain
Sbai3C33T10.1	AP2	PF00847.19	1.7e-12	AP2 domain
Sbai3C34T0.1	AP2	PF00847.19	2.1e-13	AP2 domain
Sbai4C8T1.1	AP2	PF00847.19	8e-14	AP2 domain
Sbai4P104T21.1	AP2	PF00847.19	1.5e-13	AP2 domain
Sbai4P374T88.1	AP2	PF00847.19	1.1e-11	AP2 domain
Sbai5C14T2.1	AP2	PF00847.19	3.6e-15	AP2 domain
Sbai5P107T33.1	AP2	PF00847.19	1.9e-11	AP2 domain
Sbai6A88T65.1	AP2	PF00847.19	1.4e-14	AP2 domain
Sbai6C2T14.1	AP2	PF00847.19	1.4e-12	AP2 domain
Sbai6C61T16.1	AP2	PF00847.19	2.2e-11	AP2 domain
Sbai7C17T7.1	AP2	PF00847.19	3.7e-15	AP2 domain
Sbai7P247T56.1	AP2	PF00847.19	1.5e-12	AP2 domain
Sbai8C11T3.1	AP2	PF00847.19	5.4e-13	AP2 domain
Sbai8C69T8.1	AP2	PF00847.19	3.5e-14	AP2 domain
Sbai8C77T10.1	AP2	PF00847.19	1.2e-12	AP2 domain
Sbai8C85T11.1	AP2	PF00847.19	1.8e-10	AP2 domain
Sbai8P117T14.1	AP2	PF00847.19	2.1e-13	AP2 domain
Sbai8P131T25.1	AP2	PF00847.19	5.7e-14	AP2 domain
Sbai9A251T114.1	AP2	PF00847.19	2.8e-14	AP2 domain
Sbai9C10T5.1	AP2	PF00847.19	9.9e-13	AP2 domain
Sbai9P237T61.1	AP2	PF00847.19	2e-14	AP2 domain
Sbai7C253T11.1	SPG48	PF14764.5	7.7e-37	AP-5 complex subunit, vesicle trafficking
Sbai6A188T50.1	RPW8	PF05659.10	1.2e-14	Arabidopsis broad-spectrum mildew resistance protein RPW8
Sbai1A75T48.1	ATE_N	PF04376.12	9.2e-22	Arginine-tRNA-protein transferase, N terminus
Sbai8C137T7.1	Arginosuc_synth	PF00764.18	2e-141	Arginosuccinate synthase
Sbai3A7T127.1	ArgoL1	PF08699.9	1.3e-10	Argonaute linker 1 domain
Sbai3C7T5.1	ArgoL1	PF08699.9	1.2e-10	Argonaute linker 1 domain
Sbai7C307T2.1	ArgoL2	PF16488.4	1.3e-10	Argonaute linker 2 domain
Sbai1A655T43.1	Arm	PF00514.22	5.2e-22	Armadillo/beta-catenin-like repeat
Sbai1A656T18.1	Arm	PF00514.22	1.5e-20	Armadillo/beta-catenin-like repeat
Sbai1C550T6.1	Arm	PF00514.22	4.8e-19	Armadillo/beta-catenin-like repeat
Sbai1P457T39.1	Arm	PF00514.22	3.7e-19	Armadillo/beta-catenin-like repeat
Sbai2P114T47.1	Arm	PF00514.22	5.6e-17	Armadillo/beta-catenin-like repeat
Sbai3A55T127.1	Arm	PF00514.22	2.3e-30	Armadillo/beta-catenin-like repeat
Sbai3A58T126.1	Arm	PF00514.22	2.3e-30	Armadillo/beta-catenin-like repeat
Sbai3P273T29.1	Arm	PF00514.22	2.5e-12	Armadillo/beta-catenin-like repeat
Sbai9P212T114.1	Arm	PF00514.22	1e-13	Armadillo/beta-catenin-like repeat
Sbai1A614T103.1	Lyase_aromatic	PF00221.18	1.1e-112	Aromatic amino acid lyase
Sbai6C104T10.1	Lyase_aromatic	PF00221.18	1.7e-11	Aromatic amino acid lyase
Sbai4C12T15.1	ASF1_hist_chap	PF04729.12	9.1e-71	ASF1 like histone chaperone
Sbai7A255T58.1	SM-ATX	PF14438.5	2.3e-23	Ataxin 2 SM domain
Sbai5C63T4.1	ATP-synt	PF00231.18	7.5e-90	ATP synthase
Sbai3C101T0.1	vATP-synt_E	PF01991.17	1.9e-52	ATP synthase (E/31 kDa) subunit
U3225A1T164.1	ATP-synt_ab_N	PF02874.22	6.2e-20	ATP synthase alpha/beta family, beta-barrel domain
Sbai4A317T43.1	OSCP	PF00213.17	2.2e-44	ATP synthase delta (OSCP) subunit
Sbai9A245T139.1	ATP-synt_C	PF00137.20	4.5e-35	ATP synthase subunit C
Sbai1A577T166.1	AAA	PF00004.28	1.1e-18	ATPase family associated with various cellular activities (AAA)
Sbai1C167T5.1	AAA	PF00004.28	3.7e-10	ATPase family associated with various cellular activities (AAA)
Sbai1C577T23.1	AAA	PF00004.28	6.3e-20	ATPase family associated with various cellular activities (AAA)
Sbai1P682T47.1	AAA	PF00004.28	1.3e-17	ATPase family associated with various cellular activities (AAA)
Sbai2A38T170.1	AAA	PF00004.28	5.2e-24	ATPase family associated with various cellular activities (AAA)
Sbai2P267T79.1	AAA	PF00004.28	9.6e-14	ATPase family associated with various cellular activities (AAA)
Sbai3A236T156.1	AAA	PF00004.28	2.2e-13	ATPase family associated with various cellular activities (AAA)
Sbai4A33T54.1	AAA	PF00004.28	3e-31	ATPase family associated with various cellular activities (AAA)
Sbai5A48T50.1	AAA	PF00004.28	5.2e-52	ATPase family associated with various cellular activities (AAA)
Sbai5C161T14.1	AAA	PF00004.28	1.1e-33	ATPase family associated with various cellular activities (AAA)
Sbai4A383T84.1	LON_substr_bdg	PF02190.15	2e-39	ATP-dependent protease La (LON) substrate-binding domain
Sbai3A192T94.1	AUX_IAA	PF02309.15	8e-61	AUX/IAA family
Sbai5C114T2.1	AUX_IAA	PF02309.15	8.7e-58	AUX/IAA family
Sbai8C101T15.1	AUX_IAA	PF02309.15	1.8e-14	AUX/IAA family
Sbai9A7T50.1	AUX_IAA	PF02309.15	4.2e-10	AUX/IAA family
Sbai5A1T165.1	Auxin_resp	PF06507.12	4.6e-35	Auxin response factor
Sbai8C167T12.1	Auxin_resp	PF06507.12	4.1e-26	Auxin response factor
Sbai2P287T46.1	Auxin_inducible	PF02519.13	4.1e-23	Auxin responsive protein
Sbai4C69T17.1	Auxin_inducible	PF02519.13	3.1e-19	Auxin responsive protein
Sbai1A51T39.1	B3	PF02362.20	3.2e-15	B3 DNA binding domain
Sbai1P221T46.1	B3	PF02362.20	5.2e-27	B3 DNA binding domain
Sbai1P240T52.1	B3	PF02362.20	2.5e-13	B3 DNA binding domain
Sbai2A376T49.1	B3	PF02362.20	2.6e-20	B3 DNA binding domain
Sbai2P177T28.1	B3	PF02362.20	1.5e-29	B3 DNA binding domain
Sbai3A17T121.1	B3	PF02362.20	3.5e-23	B3 DNA binding domain
Sbai3A250T123.1	B3	PF02362.20	2.9e-22	B3 DNA binding domain
Sbai3A88T89.1	B3	PF02362.20	9e-22	B3 DNA binding domain
Sbai3P229T85.1	B3	PF02362.20	1.5e-31	B3 DNA binding domain
Sbai4A215T22.1	B3	PF02362.20	2.3e-24	B3 DNA binding domain
Sbai9A260T163.1	B3_4	PF03483.16	5.9e-14	B3/4 domain
Sbai1A9T197.1	Big_2	PF02368.17	1.5e-14	Bacterial Ig-like domain (group 2)
Sbai1A180T132.1	BAG	PF02179.15	1.6e-17	BAG domain
Sbai1P141T65.1	BAG	PF02179.15	1.1e-10	BAG domain
Sbai3A50T186.1	Bap31	PF05529.11	1.4e-13	B-cell receptor-associated protein 31-like
Sbai2P238T48.1	BBE	PF08031.11	1.2e-22	Berberine and berberine like
Sbai3A10T51.1	BBE	PF08031.11	8.1e-23	Berberine and berberine like
Sbai3A10T53.1	BBE	PF08031.11	3.5e-27	Berberine and berberine like
Sbai3A11T122.1	BBE	PF08031.11	7.3e-22	Berberine and berberine like
Sbai3A11T123.1	BBE	PF08031.11	1.4e-22	Berberine and berberine like
Sbai3A9T115.1	BBE	PF08031.11	2.4e-19	Berberine and berberine like
Sbai3C10T15.1	BBE	PF08031.11	5.1e-16	Berberine and berberine like
Sbai3C12T12.1	BBE	PF08031.11	2.1e-21	Berberine and berberine like
Sbai3C12T13.1	BBE	PF08031.11	9.5e-21	Berberine and berberine like
Sbai3A25T174.1	BES1_N	PF05687.12	1.3e-45	BES1/BZR1 plant transcription factor, N-terminal
Sbai8A95T117.1	BES1_N	PF05687.12	8.4e-42	BES1/BZR1 plant transcription factor, N-terminal
Sbai9A185T61.1	Glyco_hydr_116N	PF12215.7	4.5e-104	beta-glucosidase 2, glycosyl-hydrolase family 116 N-term
Sbai1A380T102.1	Ketoacyl-synt_C	PF02801.21	2.9e-37	Beta-ketoacyl synthase, C-terminal domain
Sbai3C227T14.1	Glyco_hydro_127	PF07944.11	1e-125	Beta-L-arabinofuranosidase, GH127
Sbai5A45T106.1	bHLH-MYC_N	PF14215.5	6.3e-28	bHLH-MYC and R2R3-MYB transcription factors N-terminal
Sbai1A112T64.1	BING4CT	PF08149.10	2.3e-37	BING4CT (NUC141) domain
Sbai6A24T109.1	BPL_LplA_LipB	PF03099.18	2.8e-27	Biotin/lipoate A/B protein ligase family
Sbai6C198T0.1	BRE	PF06113.11	1.6e-32	Brain and reproductive organ-expressed protein (BRE)
Sbai1A371T82.1	Brix	PF04427.17	1.2e-32	Brix domain
Sbai3A264T59.1	Brix	PF04427.17	1.5e-33	Brix domain
Sbai2A177T104.1	BRO1	PF03097.17	1.8e-27	BRO1-like domain
Sbai5A63T114.1	Bromodomain	PF00439.24	1.1e-24	Bromodomain
Sbai8A1T168.1	Bromodomain	PF00439.24	1.6e-18	Bromodomain
Sbai3P326T37.1	Bromo_TP	PF07524.12	2.1e-22	Bromodomain associated
Sbai8A1T169.1	BET	PF17035.4	1.5e-22	Bromodomain extra-terminal - transcription regulation
Sbai5A76T63.1	BSD	PF03909.16	2.8e-10	BSD domain
Sbai1A353T64.1	BTB	PF00651.30	1.4e-13	BTB/POZ domain
Sbai1A361T88.1	BTB	PF00651.30	2.8e-19	BTB/POZ domain
Sbai2P221T22.1	BTB_2	PF02214.21	1.5e-15	BTB/POZ domain
Sbai4P153T30.1	BTB_2	PF02214.21	3.6e-11	BTB/POZ domain
Sbai6A67T105.1	BTB	PF00651.30	3.2e-24	BTB/POZ domain
Sbai7C265T3.1	BTB	PF00651.30	5.6e-32	BTB/POZ domain
Sbai1P673T60.1	BURP	PF03181.14	9.6e-44	BURP domain
Sbai8C17T5.1	BURP	PF03181.14	8.4e-74	BURP domain
Sbai1C650T6.1	Bystin	PF05291.10	6.7e-38	Bystin
Sbai1C684T12.1	bZIP_1	PF00170.20	2.9e-17	bZIP transcription factor
Sbai2A199T147.1	bZIP_1	PF00170.20	5.1e-12	bZIP transcription factor
Sbai3P158T74.1	bZIP_1	PF00170.20	3.3e-10	bZIP transcription factor
Sbai4A236T108.1	bZIP_1	PF00170.20	9.7e-12	bZIP transcription factor
Sbai6A250T47.1	bZIP_1	PF00170.20	9.4e-11	bZIP transcription factor
Sbai8C18T14.1	bZIP_1	PF00170.20	5.1e-12	bZIP transcription factor
Sbai9A245T133.1	bZIP_1	PF00170.20	2.5e-10	bZIP transcription factor
Sbai9P172T29.1	bZIP_1	PF00170.20	4e-11	bZIP transcription factor
Sbai9P244T21.1	bZIP_1	PF00170.20	2e-11	bZIP transcription factor
Sbai4A307T98.1	C1_2	PF03107.15	7.6e-29	C1 domain
U3742C0T18.1	C1_2	PF03107.15	7.9e-28	C1 domain
Sbai1A568T85.1	C2	PF00168.29	1.5e-10	C2 domain
Sbai1C151T14.1	C2	PF00168.29	1.9e-12	C2 domain
Sbai2A22T79.1	C2	PF00168.29	9.8e-11	C2 domain
Sbai3P209T32.1	C2	PF00168.29	2.6e-40	C2 domain
Sbai4A16T68.1	C2	PF00168.29	3.2e-19	C2 domain
Sbai4P406T157.1	C2	PF00168.29	4.7e-42	C2 domain
Sbai7A281T53.1	C2	PF00168.29	3.9e-20	C2 domain
Sbai7P224T25.1	C2	PF00168.29	2.5e-12	C2 domain
Sbai1A24T96.1	zf-C2H2_6	PF13912.5	4.2e-15	C2H2-type zinc finger
Sbai1A24T98.1	zf-C2H2_4	PF13894.5	4.5e-10	C2H2-type zinc finger
Sbai1C95T1.1	zf-C2H2_6	PF13912.5	1.7e-24	C2H2-type zinc finger
Sbai2C13T0.1	zf-C2H2_6	PF13912.5	1.1e-25	C2H2-type zinc finger
Sbai9P179T16.1	zf-C2H2_6	PF13912.5	1.4e-26	C2H2-type zinc finger
Sbai2A203T154.1	CaATP_NAI	PF12515.7	1.4e-14	Ca2+-ATPase N terminal autoinhibitory domain
Sbai2A346T90.1	CAAD	PF14159.5	2.2e-25	CAAD domains of cyanobacterial aminoacyl-tRNA synthetase
Sbai5C106T7.1	CAF1	PF04857.19	6e-21	CAF1 family ribonuclease
Sbai1A196T82.1	Metallophos	PF00149.27	1.4e-36	Calcineurin-like phosphoesterase
Sbai1A370T106.1	Metallophos	PF00149.27	1.2e-11	Calcineurin-like phosphoesterase
Sbai2A164T151.1	Metallophos	PF00149.27	8.3e-37	Calcineurin-like phosphoesterase
Sbai3A235T115.1	Metallophos	PF00149.27	2.7e-17	Calcineurin-like phosphoesterase
Sbai5A137T109.1	Metallophos	PF00149.27	6.3e-37	Calcineurin-like phosphoesterase
Sbai5A66T112.1	Metallophos	PF00149.27	3.2e-37	Calcineurin-like phosphoesterase
Sbai7A81T36.1	Metallophos	PF00149.27	7.6e-18	Calcineurin-like phosphoesterase
Sbai3C48T6.1	CH	PF00307.30	4.3e-10	Calponin homology (CH) domain
Sbai3A83T86.1	CAMSAP_CH	PF11971.7	8.5e-11	CAMSAP CH domain
Sbai6P291T41.1	SASA	PF03629.17	2.9e-80	Carbohydrate esterase, sialic acid-specific acetylesterase
Sbai1A24T94.1	Phosphorylase	PF00343.19	6.4e-298	Carbohydrate phosphorylase
Sbai1A4T106.1	Malectin_like	PF12819.6	1.1e-10	Carbohydrate-binding protein of the ER
Sbai3P269T100.1	Malectin_like	PF12819.6	6.6e-14	Carbohydrate-binding protein of the ER
Sbai9A70T64.1	Malectin_like	PF12819.6	2.3e-62	Carbohydrate-binding protein of the ER
Sbai5P197T41.1	CN_hydrolase	PF00795.21	3.7e-50	Carbon-nitrogen hydrolase
Sbai1C39T2.1	COesterase	PF00135.27	3.4e-12	Carboxylesterase family
Sbai2C134T8.1	Btz	PF09405.9	1.3e-17	CASC3/Barentsz eIF4AIII binding
Sbai8A72T74.1	CK_II_beta	PF01214.17	1.7e-52	Casein kinase II regulatory subunit
Sbai1C604T4.1	Peptidase_C14	PF00656.21	1.4e-41	Caspase domain
Sbai5A386T168.1	Inhibitor_I29	PF08246.11	1.3e-16	Cathepsin propeptide inhibitor domain (I29)
Sbai5A386T174.1	Inhibitor_I29	PF08246.11	1.5e-16	Cathepsin propeptide inhibitor domain (I29)
Sbai1C14T3.1	Cation_efflux	PF01545.20	2.3e-44	Cation efflux family
Sbai1C218T17.1	Cation_ATPase	PF13246.5	6.3e-12	Cation transport ATPase (P-type)
Sbai7P193T35.1	Cation_ATPase	PF13246.5	8.7e-13	Cation transport ATPase (P-type)
Sbai6A109T33.1	Cation_ATPase_N	PF00690.25	5.8e-13	Cation transporter/ATPase, N-terminus
Sbai6A113T87.1	Cation_ATPase_N	PF00690.25	6.3e-13	Cation transporter/ATPase, N-terminus
Sbai9A175T36.1	Cation_ATPase_C	PF00689.20	2.9e-26	Cation transporting ATPase, C-terminus
Sbai2C156T2.1	CBF	PF03914.16	7e-55	CBF/Mak21 family
Sbai5C301T20.1	CBS	PF00571.27	3.5e-13	CBS domain
Sbai7A247T154.1	CBS	PF00571.27	9.8e-11	CBS domain
Sbai2C303T7.1	CBFB_NFYA	PF02045.14	1.3e-27	CCAAT-binding transcription factor (CBF-B/NF-YA) subunit B
Sbai4A252T60.1	CBFB_NFYA	PF02045.14	1.7e-26	CCAAT-binding transcription factor (CBF-B/NF-YA) subunit B
Sbai3C7T17.1	CcmE	PF03100.14	1.6e-43	CcmE
Sbai2A174T105.1	CDP-OH_P_transf	PF01066.20	5.6e-11	CDP-alcohol phosphatidyltransferase
Sbai5A64T90.1	Rcd1	PF04078.12	8.8e-133	Cell differentiation family, Rcd1-like
Sbai7A258T47.1	Rcd1	PF04078.12	4.5e-124	Cell differentiation family, Rcd1-like
Sbai3C334T15.1	MOR2-PAG1_C	PF14225.5	1.8e-80	Cell morphogenesis C-terminal
Sbai3A269T130.1	Cellulase	PF00150.17	1.3e-14	Cellulase (glycosyl hydrolase family 5)
Sbai6A311T77.1	Cellulase	PF00150.17	5.4e-28	Cellulase (glycosyl hydrolase family 5)
Sbai7A5T93.1	Cellulose_synt	PF03552.13	5.2e-72	Cellulose synthase
Sbai8A135T220.1	Cellulose_synt	PF03552.13	2e-124	Cellulose synthase
Sbai7A118T54.1	Chal_sti_synt_C	PF02797.14	9.3e-72	Chalcone and stilbene synthases, C-terminal domain
Sbai7C100T5.1	Chal_sti_synt_C	PF02797.14	9.4e-72	Chalcone and stilbene synthases, C-terminal domain
Sbai7C102T21.1	Chal_sti_synt_C	PF02797.14	9.4e-72	Chalcone and stilbene synthases, C-terminal domain
Sbai7C104T3.1	Chal_sti_synt_C	PF02797.14	4.1e-69	Chalcone and stilbene synthases, C-terminal domain
Sbai3A181T71.1	Chalcone_2	PF16035.4	8.1e-12	Chalcone isomerase like
Sbai5C38T15.1	Chalcone	PF02431.14	5.8e-14	Chalcone-flavanone isomerase
Sbai2A250T117.1	Cpn10	PF00166.20	1.8e-25	Chaperonin 10 Kd subunit
Sbai3P213T53.1	Glyco_hydro_19	PF00182.18	1.1e-69	Chitinase class I
Sbai7A178T69.1	Glyco_hydro_19	PF00182.18	4.7e-13	Chitinase class I
Sbai1C644T15.1	Chromo	PF00385.23	4.7e-15	Chromo (CHRromatin Organisation MOdifier) domain
Sbai1A253T39.1	zf-CHY	PF05495.11	1.6e-18	CHY zinc finger
Sbai2A342T107.1	DAHP_synth_2	PF01474.15	1e-119	Class-II DAHP synthetase family
Sbai1A271T36.1	Clathrin-link	PF09268.9	8.1e-10	Clathrin, heavy-chain linker
Sbai2C24T3.1	Clathrin-link	PF09268.9	1.8e-10	Clathrin, heavy-chain linker
Sbai3A106T121.1	AvrRpt-cleavage	PF05627.10	1.3e-25	Cleavage site for pathogenic type III effector avirulence factor Avr
Sbai1A368T113.1	Coatomer_b_Cpla	PF14806.5	5.8e-61	Coatomer beta subunit appendage platform
Sbai4A358T97.1	CobW_C	PF07683.13	1.9e-21	Cobalamin synthesis protein cobW C-terminal domain
Sbai4A363T68.1	CobW_C	PF07683.13	1.8e-21	Cobalamin synthesis protein cobW C-terminal domain
Sbai8C193T10.1	Meth_synt_1	PF08267.11	1.1e-125	Cobalamin-independent synthase, N-terminal domain
Sbai3A328T113.1	COBRA	PF04833.14	2.5e-73	COBRA-like protein
Sbai3P161T40.1	COBRA	PF04833.14	4e-46	COBRA-like protein
Sbai7A233T88.1	COBRA	PF04833.14	1.1e-56	COBRA-like protein
Sbai3A240T142.1	Cofilin_ADF	PF00241.19	3.7e-35	Cofilin/tropomyosin-type actin-binding protein
Sbai3P123T32.1	Cofilin_ADF	PF00241.19	1.6e-23	Cofilin/tropomyosin-type actin-binding protein
Sbai2C90T0.1	COG2	PF06148.10	7e-35	COG (conserved oligomeric Golgi) complex component, COG2
Sbai2A250T119.1	COG4	PF08318.11	4.2e-79	COG4 transport protein
Sbai2C26T3.1	Rad21_Rec8	PF04824.15	8.9e-17	Conserved region of Rad21 / Rec8 like protein
Sbai1A9T188.1	Copine	PF07002.15	9.6e-61	Copine
Sbai8C122T5.1	Cu_amine_oxidN2	PF02727.15	6.3e-18	Copper amine oxidase, N2 domain
Sbai7A219T86.1	Sod_Cu	PF00080.19	2.1e-48	Copper/zinc superoxide dismutase (SODC)
U8010A0T111.1	Sod_Cu	PF00080.19	2.1e-48	Copper/zinc superoxide dismutase (SODC)
Sbai8A1T160.1	CorA	PF01544.17	2.4e-29	CorA-like Mg2+ transporter protein
Sbai9P245T119.1	Histone	PF00125.23	7.6e-54	Core histone H2A/H2B/H3/H4
Sbai1A15T161.1	Branch	PF02485.20	4.8e-75	Core-2/I-Branching enzyme
Sbai1C677T2.1	Branch	PF02485.20	4e-59	Core-2/I-Branching enzyme
Sbai2A143T116.1	Branch	PF02485.20	1.7e-80	Core-2/I-Branching enzyme
Sbai4A13T112.1	Branch	PF02485.20	3.7e-61	Core-2/I-Branching enzyme
Sbai4A9T113.1	Branch	PF02485.20	1.6e-78	Core-2/I-Branching enzyme
Sbai8P190T63.1	Branch	PF02485.20	4.3e-61	Core-2/I-Branching enzyme
Sbai8A60T94.1	Cornichon	PF03311.13	3.8e-34	Cornichon protein
Sbai4A179T13.1	Costars	PF14705.5	4.8e-25	Costars
Sbai2C309T12.1	DUF761	PF05553.10	1.4e-17	Cotton fibre expressed protein
Sbai3P160T87.1	DUF761	PF05553.10	1.4e-10	Cotton fibre expressed protein
Sbai8P139T80.1	DUF761	PF05553.10	2e-13	Cotton fibre expressed protein
Sbai2A444T57.1	CRAL_TRIO	PF00650.19	1.2e-25	CRAL/TRIO domain
Sbai3C11T22.1	CRAL_TRIO	PF00650.19	2.1e-24	CRAL/TRIO domain
Sbai3C61T9.1	CRAL_TRIO	PF00650.19	3.1e-17	CRAL/TRIO domain
Sbai4C24T10.1	CRAL_TRIO	PF00650.19	1.2e-25	CRAL/TRIO domain
Sbai6C138T0.1	CRAL_TRIO	PF00650.19	1.8e-31	CRAL/TRIO domain
Sbai9A67T51.1	CRAL_TRIO	PF00650.19	2.4e-10	CRAL/TRIO domain
Sbai3A276T87.1	CRAL_TRIO_N	PF03765.14	4.8e-10	CRAL/TRIO, N-terminal domain
Sbai1A9T192.1	CRS1_YhbY	PF01985.20	3.7e-15	CRS1 / YhbY (CRM) domain
Sbai2C104T9.1	CS	PF04969.15	6.9e-16	CS domain
Sbai6P306T22.1	zf-CSL	PF05207.12	4.6e-14	CSL zinc finger
Sbai4C298T6.1	Thr_dehydrat_C	PF00585.17	1.9e-46	C-terminal regulatory domain of Threonine dehydratase
Sbai9A0T61.1	ClpB_D2-small	PF10431.8	7.1e-15	C-terminal, D2-small domain, of ClpB protein
Sbai3A16T148.1	AA_permease_C	PF13906.5	9.9e-16	C-terminus of AA_permease
Sbai3C1T19.1	AA_permease_C	PF13906.5	6.8e-17	C-terminus of AA_permease
Sbai7P280T53.1	AA_permease_C	PF13906.5	1.1e-12	C-terminus of AA_permease
Sbai1C19T22.1	Cullin_binding	PF03556.14	7.1e-29	Cullin binding
Sbai1P478T72.1	Cupin_1	PF00190.21	1.6e-25	Cupin
Sbai1P479T102.1	Cupin_1	PF00190.21	2.2e-25	Cupin
Sbai1P481T36.1	Cupin_1	PF00190.21	2.4e-25	Cupin
Sbai8A37T99.1	Cupin_1	PF00190.21	1.9e-38	Cupin
Sbai3C226T10.1	Cupin_8	PF13621.5	1.1e-29	Cupin-like domain
Sbai3C41T17.1	zf-CW	PF07496.14	1.8e-11	CW-type Zinc Finger
Sbai8A150T118.1	zf-CW	PF07496.14	1.2e-10	CW-type Zinc Finger
Sbai9C168T2.1	zf-CW	PF07496.14	6.9e-10	CW-type Zinc Finger
Sbai3C25T2.1	CPDase	PF07823.10	4.4e-10	Cyclic phosphodiesterase-like protein
Sbai1A596T103.1	Cyclin_N	PF00134.22	5.1e-27	Cyclin, N-terminal domain
Sbai2C11T5.1	Pro_isomerase	PF00160.20	6.1e-49	Cyclophilin type peptidyl-prolyl cis-trans isomerase/CLD
Sbai8C24T22.1	Pro_isomerase	PF00160.20	1.9e-47	Cyclophilin type peptidyl-prolyl cis-trans isomerase/CLD
Sbai1C600T8.1	CAP	PF00188.25	4.8e-19	Cysteine-rich secretory protein family
Sbai3C71T2.1	CYSTM	PF12734.6	1e-15	Cysteine-rich TM module stress tolerance
Sbai3C89T2.1	CYSTM	PF12734.6	1.2e-12	Cysteine-rich TM module stress tolerance
Sbai7A190T121.1	CTP_transf_1	PF01148.19	6.7e-89	Cytidylyltransferase family
Sbai8C167T11.1	CytochromB561_N	PF09786.8	5.8e-195	Cytochrome B561, N terminal
Sbai1P682T109.1	Cyt-b5	PF00173.27	8.2e-12	Cytochrome b5-like Heme/Steroid binding domain
Sbai8C47T13.1	Cyt-b5	PF00173.27	1.9e-22	Cytochrome b5-like Heme/Steroid binding domain
U10989A0T132.1	Cytochrom_C	PF00034.20	5.5e-13	Cytochrome c
Sbai5C47T12.1	COX17	PF05051.12	4e-20	Cytochrome C oxidase copper chaperone (COX17)
Sbai1C12T6.1	Cytochrom_C1	PF02167.14	3e-93	Cytochrome C1 family
Sbai1A113T80.1	p450	PF00067.21	3.8e-97	Cytochrome P450
Sbai1A113T81.1	p450	PF00067.21	1.4e-96	Cytochrome P450
Sbai1A338T59.1	p450	PF00067.21	2.7e-110	Cytochrome P450
Sbai1A343T64.1	p450	PF00067.21	5e-94	Cytochrome P450
Sbai1A443T72.1	p450	PF00067.21	1e-56	Cytochrome P450
Sbai1A443T73.1	p450	PF00067.21	1.5e-58	Cytochrome P450
Sbai1A457T74.1	p450	PF00067.21	2.4e-80	Cytochrome P450
Sbai1A52T120.1	p450	PF00067.21	2.9e-87	Cytochrome P450
Sbai1A544T95.1	p450	PF00067.21	5.5e-87	Cytochrome P450
Sbai1A57T82.1	p450	PF00067.21	2.7e-84	Cytochrome P450
Sbai1C113T10.1	p450	PF00067.21	5e-45	Cytochrome P450
Sbai1C459T13.1	p450	PF00067.21	2.4e-92	Cytochrome P450
Sbai1P213T31.1	p450	PF00067.21	7.7e-70	Cytochrome P450
Sbai1P682T27.1	p450	PF00067.21	1.5e-79	Cytochrome P450
Sbai2A198T169.1	p450	PF00067.21	4.8e-103	Cytochrome P450
Sbai2A289T102.1	p450	PF00067.21	2.6e-58	Cytochrome P450
Sbai2A289T103.1	p450	PF00067.21	1.6e-53	Cytochrome P450
Sbai2A327T112.1	p450	PF00067.21	1.2e-41	Cytochrome P450
Sbai2A327T117.1	p450	PF00067.21	3.8e-73	Cytochrome P450
Sbai2A331T158.1	p450	PF00067.21	4.2e-97	Cytochrome P450
Sbai2A332T92.1	p450	PF00067.21	3.3e-100	Cytochrome P450
Sbai2A87T46.1	p450	PF00067.21	3.7e-80	Cytochrome P450
Sbai2C327T19.1	p450	PF00067.21	4.5e-91	Cytochrome P450
Sbai2C327T3.1	p450	PF00067.21	1e-17	Cytochrome P450
Sbai2C327T4.1	p450	PF00067.21	1e-17	Cytochrome P450
Sbai2P325T81.1	p450	PF00067.21	1.8e-27	Cytochrome P450
Sbai2P331T41.1	p450	PF00067.21	8.4e-73	Cytochrome P450
Sbai2P331T66.1	p450	PF00067.21	1.9e-97	Cytochrome P450
Sbai3C110T9.1	p450	PF00067.21	4.6e-75	Cytochrome P450
Sbai3C81T5.1	p450	PF00067.21	9.6e-28	Cytochrome P450
Sbai3P137T24.1	p450	PF00067.21	2.5e-62	Cytochrome P450
Sbai3P138T70.1	p450	PF00067.21	2.5e-62	Cytochrome P450
Sbai4A33T61.1	p450	PF00067.21	2.1e-49	Cytochrome P450
Sbai4C255T9.1	p450	PF00067.21	1.1e-12	Cytochrome P450
Sbai5A342T40.1	p450	PF00067.21	1.8e-66	Cytochrome P450
Sbai5A343T69.1	p450	PF00067.21	2.5e-69	Cytochrome P450
Sbai5C25T2.1	p450	PF00067.21	3.3e-65	Cytochrome P450
Sbai5C88T9.1	p450	PF00067.21	2.2e-70	Cytochrome P450
Sbai5P307T42.1	p450	PF00067.21	1e-26	Cytochrome P450
Sbai6A103T78.1	p450	PF00067.21	5.8e-75	Cytochrome P450
Sbai6A104T89.1	p450	PF00067.21	5.1e-88	Cytochrome P450
Sbai6A104T91.1	p450	PF00067.21	7.3e-90	Cytochrome P450
Sbai6A104T92.1	p450	PF00067.21	7.3e-90	Cytochrome P450
Sbai6A157T52.1	p450	PF00067.21	3.2e-77	Cytochrome P450
Sbai6C104T7.1	p450	PF00067.21	7e-20	Cytochrome P450
Sbai6C182T27.1	p450	PF00067.21	2.9e-55	Cytochrome P450
Sbai6C185T9.1	p450	PF00067.21	2.3e-67	Cytochrome P450
Sbai7A187T79.1	p450	PF00067.21	2.5e-99	Cytochrome P450
Sbai7A187T80.1	p450	PF00067.21	2.6e-106	Cytochrome P450
Sbai7A288T149.1	p450	PF00067.21	1.5e-88	Cytochrome P450
Sbai7A55T79.1	p450	PF00067.21	1e-21	Cytochrome P450
Sbai7C282T17.1	p450	PF00067.21	1.7e-42	Cytochrome P450
Sbai7P294T20.1	p450	PF00067.21	2.3e-77	Cytochrome P450
Sbai8A11T112.1	p450	PF00067.21	5.1e-73	Cytochrome P450
Sbai8A120T130.1	p450	PF00067.21	3.9e-102	Cytochrome P450
Sbai8A264T52.1	p450	PF00067.21	2.7e-103	Cytochrome P450
Sbai8A88T102.1	p450	PF00067.21	4.9e-102	Cytochrome P450
Sbai8A88T103.1	p450	PF00067.21	1.3e-107	Cytochrome P450
Sbai8A88T107.1	p450	PF00067.21	1.3e-107	Cytochrome P450
Sbai8A88T108.1	p450	PF00067.21	4.9e-102	Cytochrome P450
Sbai8A88T110.1	p450	PF00067.21	1.8e-92	Cytochrome P450
Sbai8C23T16.1	p450	PF00067.21	3.1e-65	Cytochrome P450
Sbai8C58T10.1	p450	PF00067.21	1.4e-105	Cytochrome P450
Sbai8C87T8.1	p450	PF00067.21	1.3e-108	Cytochrome P450
Sbai8P158T19.1	p450	PF00067.21	3.4e-55	Cytochrome P450
Sbai9A255T97.1	p450	PF00067.21	8.7e-90	Cytochrome P450
Sbai9A256T213.1	p450	PF00067.21	1.5e-103	Cytochrome P450
Sbai9A256T214.1	p450	PF00067.21	9e-89	Cytochrome P450
Sbai3A49T84.1	EF-hand_4	PF12763.6	2.5e-10	Cytoskeletal-regulatory complex EF hand
Sbai2A220T121.1	Peptidase_M17_N	PF02789.16	1.2e-26	Cytosol aminopeptidase family, N-terminal domain
Sbai1A21T138.1	PHM7_cyt	PF14703.5	4.1e-32	Cytosolic domain of 10TM putative phosphate transporter
Sbai8C134T6.1	DAD	PF02109.15	6.8e-39	DAD family
Sbai2P304T42.1	DDE_Tnp_4	PF13359.5	3.8e-34	DDE superfamily endonuclease
Sbai4C5T22.1	DDE_Tnp_4	PF13359.5	1.6e-10	DDE superfamily endonuclease
Sbai5A21T142.1	DDE_Tnp_4	PF13359.5	8.2e-14	DDE superfamily endonuclease
Sbai8C13T3.1	DDE_Tnp_4	PF13359.5	1.1e-21	DDE superfamily endonuclease
Sbai1C476T0.1	DDT	PF02791.16	1.7e-16	DDT domain
Sbai1A111T39.1	DEAD	PF00270.28	1.9e-11	DEAD/DEAH box helicase
Sbai4A6T177.1	DEAD	PF00270.28	1e-34	DEAD/DEAH box helicase
Sbai5A111T75.1	DEAD	PF00270.28	8.4e-38	DEAD/DEAH box helicase
Sbai8C19T3.1	Dehydrin	PF00257.18	4.8e-30	Dehydrin
Sbai7A94T35.1	DS	PF01916.16	5.4e-126	Deoxyhypusine synthase
Sbai3C170T8.1	CoaE	PF01121.19	1.2e-60	Dephospho-CoA kinase
Sbai2C40T13.1	Dev_Cell_Death	PF10539.8	2.5e-15	Development and cell death domain
Sbai8A102T146.1	Dev_Cell_Death	PF10539.8	8.1e-41	Development and cell death domain
Sbai5C91T4.1	DHHC	PF01529.19	5.8e-20	DHHC palmitoyltransferase
Sbai6A90T109.1	DHHC	PF01529.19	1.3e-30	DHHC palmitoyltransferase
Sbai2A270T75.1	DAGK_cat	PF00781.23	2.2e-26	Diacylglycerol kinase catalytic domain
Sbai7A214T102.1	DLH	PF01738.17	5.6e-32	Dienelactone hydrolase family
Sbai7A214T103.1	DLH	PF01738.17	1.4e-28	Dienelactone hydrolase family
Sbai7A215T112.1	DLH	PF01738.17	2.7e-29	Dienelactone hydrolase family
Sbai1A0T111.1	Malectin	PF11721.7	6.1e-10	Di-glucose binding within endoplasmic reticulum
Sbai1A31T119.1	Malectin	PF11721.7	4.6e-20	Di-glucose binding within endoplasmic reticulum
Sbai1A4T105.1	Malectin	PF11721.7	8e-13	Di-glucose binding within endoplasmic reticulum
Sbai1C28T12.1	Malectin	PF11721.7	3.8e-11	Di-glucose binding within endoplasmic reticulum
Sbai2A177T96.1	Malectin	PF11721.7	8.4e-19	Di-glucose binding within endoplasmic reticulum
Sbai5C379T10.1	Malectin	PF11721.7	1.4e-36	Di-glucose binding within endoplasmic reticulum
Sbai8C162T8.1	Malectin	PF11721.7	1.8e-17	Di-glucose binding within endoplasmic reticulum
Sbai8C49T5.1	Malectin	PF11721.7	3.5e-14	Di-glucose binding within endoplasmic reticulum
Sbai1A541T96.1	DHFR_1	PF00186.18	1.6e-33	Dihydrofolate reductase
Sbai2A194T93.1	FolB	PF02152.17	9.2e-33	Dihydroneopterin aldolase
Sbai1A3T93.1	Dimerisation	PF08100.10	3e-12	Dimerisation domain
Sbai1C1T6.1	Dimerisation	PF08100.10	5.1e-18	Dimerisation domain
Sbai1C30T6.1	Dimerisation	PF08100.10	4.6e-18	Dimerisation domain
Sbai4A96T68.1	Dimerisation	PF08100.10	3.9e-14	Dimerisation domain
Sbai5A13T121.1	Dimerisation	PF08100.10	9.9e-18	Dimerisation domain
Sbai5A13T123.1	Dimerisation	PF08100.10	6.1e-17	Dimerisation domain
Sbai5A166T69.1	Dimerisation	PF08100.10	1.3e-17	Dimerisation domain
Sbai5A16T115.1	Dimerisation	PF08100.10	7.5e-18	Dimerisation domain
Sbai7A294T124.1	Dimerisation	PF08100.10	2.4e-15	Dimerisation domain
Sbai7C174T10.1	Dimerisation	PF08100.10	2.8e-10	Dimerisation domain
Sbai7C232T0.1	Utp12	PF04003.11	1.2e-11	Dip2/Utp12 Family
Sbai1P649T12.1	Dirigent	PF03018.13	3.2e-42	Dirigent-like protein
Sbai2C209T3.1	Dirigent	PF03018.13	1.4e-55	Dirigent-like protein
Sbai3P266T84.1	Dirigent	PF03018.13	3.7e-42	Dirigent-like protein
Sbai8C24T6.1	Dirigent	PF03018.13	1.6e-50	Dirigent-like protein
Sbai8C24T7.1	Dirigent	PF03018.13	4.4e-49	Dirigent-like protein
Sbai8C24T9.1	Dirigent	PF03018.13	5.1e-43	Dirigent-like protein
Sbai8A119T151.1	2-Hacid_dh	PF00389.29	5e-15	D-isomer specific 2-hydroxyacid dehydrogenase, catalytic domain
Sbai8A8T162.1	2-Hacid_dh	PF00389.29	7.6e-35	D-isomer specific 2-hydroxyacid dehydrogenase, catalytic domain
Sbai1A691T42.1	2-Hacid_dh_C	PF02826.18	1e-28	D-isomer specific 2-hydroxyacid dehydrogenase, NAD binding domain
Sbai1A692T87.1	2-Hacid_dh_C	PF02826.18	9.9e-29	D-isomer specific 2-hydroxyacid dehydrogenase, NAD binding domain
Sbai5A142T21.1	CCT_2	PF09425.9	5e-11	Divergent CCT motif
Sbai1A473T96.1	B_lectin	PF01453.23	1.3e-40	D-mannose binding lectin
Sbai5A21T131.1	B_lectin	PF01453.23	2e-43	D-mannose binding lectin
Sbai5A21T132.1	B_lectin	PF01453.23	4.9e-25	D-mannose binding lectin
Sbai5A22T92.1	B_lectin	PF01453.23	1.3e-24	D-mannose binding lectin
Sbai5A22T94.1	B_lectin	PF01453.23	1.1e-27	D-mannose binding lectin
Sbai5C22T13.1	B_lectin	PF01453.23	1.5e-43	D-mannose binding lectin
Sbai6A10T67.1	B_lectin	PF01453.23	2.6e-17	D-mannose binding lectin
Sbai5C38T9.1	DNA_RNApol_7kD	PF03604.12	3.8e-18	DNA directed RNA polymerase, 7 kDa subunit
Sbai7A188T88.1	XRCC4	PF06632.11	1.1e-17	DNA double-strand break repair and V(D)J recombination protein XRCC4
Sbai1A616T84.1	DNA_pol_B	PF00136.20	6.2e-71	DNA polymerase family B
Sbai3A25T175.1	DNA_pol3_delta2	PF13177.5	6.6e-24	DNA polymerase III, delta subunit
Sbai6C69T20.1	DNA_pol3_delta2	PF13177.5	3.8e-13	DNA polymerase III, delta subunit
Sbai7A271T54.1	CDC27	PF09507.9	9.3e-25	DNA polymerase subunit Cdc27
Sbai3C330T4.1	RPOL_N	PF14700.5	1.5e-87	DNA-directed RNA polymerase N-terminal
Sbai1A104T62.1	DnaJ_C	PF01556.17	4.2e-22	DnaJ C terminal domain
Sbai1A647T109.1	DnaJ_CXXCXGXG	PF00684.18	1.7e-12	DnaJ central domain
Sbai1A197T197.1	DnaJ	PF00226.30	4.3e-27	DnaJ domain
Sbai2P243T10.1	DnaJ	PF00226.30	2.9e-20	DnaJ domain
Sbai3A46T116.1	DnaJ	PF00226.30	3.5e-24	DnaJ domain
Sbai4A254T63.1	DnaJ	PF00226.30	5.6e-26	DnaJ domain
Sbai7C5T5.1	DnaJ	PF00226.30	3.4e-25	DnaJ domain
Sbai9P154T32.1	DnaJ	PF00226.30	3.9e-19	DnaJ domain
Sbai9P248T23.1	DnaJ	PF00226.30	1.8e-23	DnaJ domain
Sbai3C34T6.1	zf-Dof	PF02701.14	1.6e-33	Dof domain, zinc finger
Sbai5P125T29.1	zf-Dof	PF02701.14	9.5e-34	Dof domain, zinc finger
Sbai5P215T39.1	zf-Dof	PF02701.14	1.7e-32	Dof domain, zinc finger
Sbai2C253T3.1	DPM3	PF08285.10	1.8e-21	Dolichol-phosphate mannosyltransferase subunit 3 (DPM3)
Sbai1P169T33.1	AAA_assoc	PF14363.5	1.7e-10	Domain associated at C-terminal with AAA
Sbai1P682T52.1	AAA_assoc	PF14363.5	7.3e-10	Domain associated at C-terminal with AAA
Sbai2A1T37.1	PGG	PF13962.5	8.2e-24	Domain of unknown function
Sbai2C1T13.1	PGG	PF13962.5	8e-25	Domain of unknown function
Sbai8A71T80.1	PGG	PF13962.5	1.1e-11	Domain of unknown function
Sbai1P198T67.1	DUF1929	PF09118.10	2.7e-29	Domain of unknown function (DUF1929)
Sbai1C632T1.1	DUF1981	PF09324.9	3.9e-33	Domain of unknown function (DUF1981)
Sbai1C659T0.1	Phytochelatin_C	PF09328.9	5.3e-63	Domain of unknown function (DUF1984)
Sbai3A76T94.1	DUF2431	PF10354.8	1.3e-44	Domain of unknown function (DUF2431)
Sbai6C307T13.1	DUF2431	PF10354.8	5.7e-37	Domain of unknown function (DUF2431)
Sbai7C254T8.1	DUF2828	PF11443.7	9.5e-213	Domain of unknown function (DUF2828)
Sbai1A182T157.1	DUF296	PF03479.14	2.4e-27	Domain of unknown function (DUF296)
Sbai1C88T7.1	DUF296	PF03479.14	1.5e-25	Domain of unknown function (DUF296)
Sbai1P641T70.1	DUF296	PF03479.14	2.1e-28	Domain of unknown function (DUF296)
Sbai2C11T12.1	DUF296	PF03479.14	9.7e-30	Domain of unknown function (DUF296)
Sbai4A62T62.1	DUF296	PF03479.14	4e-15	Domain of unknown function (DUF296)
Sbai4A86T50.1	DUF296	PF03479.14	2.7e-29	Domain of unknown function (DUF296)
Sbai4A91T42.1	DUF296	PF03479.14	1.3e-29	Domain of unknown function (DUF296)
Sbai4C85T17.1	DUF296	PF03479.14	1.2e-28	Domain of unknown function (DUF296)
Sbai4P301T39.1	DUF296	PF03479.14	5.5e-28	Domain of unknown function (DUF296)
Sbai6P319T34.1	DUF296	PF03479.14	8.6e-27	Domain of unknown function (DUF296)
Sbai9P239T77.1	DUF296	PF03479.14	1.9e-30	Domain of unknown function (DUF296)
Sbai1A76T76.1	DUF3403	PF11883.7	1.8e-12	Domain of unknown function (DUF3403)
Sbai3A44T85.1	DUF3403	PF11883.7	2.3e-17	Domain of unknown function (DUF3403)
Sbai1A475T97.1	DUF3475	PF11961.7	6.5e-21	Domain of unknown function (DUF3475)
Sbai4P279T33.1	DUF3475	PF11961.7	1.1e-14	Domain of unknown function (DUF3475)
Sbai9P239T102.1	DUF3475	PF11961.7	5.9e-24	Domain of unknown function (DUF3475)
U7698C0T2.1	DUF3475	PF11961.7	5e-21	Domain of unknown function (DUF3475)
Sbai2C88T5.1	DUF3510	PF12022.7	9e-35	Domain of unknown function (DUF3510)
Sbai2A284T66.1	DUF3548	PF12068.7	1.8e-27	Domain of unknown function (DUF3548)
Sbai6C26T18.1	DUF4094	PF13334.5	1.6e-25	Domain of unknown function (DUF4094)
Sbai5C62T21.1	DUF4217	PF13959.5	1.9e-13	Domain of unknown function (DUF4217)
Sbai8A190T77.1	DUF4217	PF13959.5	3.5e-19	Domain of unknown function (DUF4217)
Sbai1P150T56.1	DUF4228	PF14009.5	2.8e-28	Domain of unknown function (DUF4228)
Sbai1P537T35.1	DUF4228	PF14009.5	1.2e-18	Domain of unknown function (DUF4228)
Sbai1P540T56.1	DUF4228	PF14009.5	4.4e-30	Domain of unknown function (DUF4228)
Sbai4C12T13.1	DUF4228	PF14009.5	1.4e-33	Domain of unknown function (DUF4228)
Sbai3A124T83.1	DUF4378	PF14309.5	6.8e-29	Domain of unknown function (DUF4378)
Sbai7A152T61.1	DUF4504	PF14953.5	8.3e-84	Domain of unknown function (DUF4504)
Sbai4P400T57.1	DUF4516	PF14990.5	3e-12	Domain of unknown function (DUF4516)
Sbai7C262T13.1	DUF4598	PF15370.5	2.2e-12	Domain of unknown function (DUF4598)
Sbai2P129T96.1	DUF4666	PF15697.4	1.6e-31	Domain of unknown function (DUF4666)
Sbai2A165T140.1	DUF569	PF04601.12	4.6e-135	Domain of unknown function (DUF569)
Sbai1A375T61.1	DUF588	PF04535.11	1.3e-10	Domain of unknown function (DUF588)
Sbai1A6T112.1	DUF588	PF04535.11	5e-24	Domain of unknown function (DUF588)
Sbai2A139T63.1	DUF588	PF04535.11	2.1e-35	Domain of unknown function (DUF588)
Sbai2A46T89.1	DUF588	PF04535.11	2.5e-35	Domain of unknown function (DUF588)
Sbai3A36T131.1	DUF588	PF04535.11	9e-37	Domain of unknown function (DUF588)
Sbai3C8T12.1	DUF588	PF04535.11	1.6e-37	Domain of unknown function (DUF588)
Sbai5A388T157.1	DUF588	PF04535.11	3.9e-37	Domain of unknown function (DUF588)
Sbai7A220T85.1	DUF588	PF04535.11	7.7e-40	Domain of unknown function (DUF588)
Sbai3A178T109.1	DUF21	PF01595.19	1e-34	Domain of unknown function DUF21
Sbai8A3T144.1	DUF21	PF01595.19	1.8e-37	Domain of unknown function DUF21
Sbai5C387T16.1	Auxin_repressed	PF05564.11	5.9e-46	Dormancy/auxin associated protein
Sbai7C258T11.1	DND1_DSRM	PF14709.6	1.6e-12	double strand RNA binding domain from DEAD END PROTEIN 1
Sbai1A675T90.1	DSHCT	PF08148.11	3.2e-24	DSHCT (NUC185) domain
Sbai1A6T123.1	DSPc	PF00782.19	7.1e-12	Dual specificity phosphatase, catalytic domain
Sbai8C41T15.1	VARLMGL	PF14383.5	3.5e-13	DUF761-associated sequence motif
Sbai4C4T9.1	DWNN	PF08783.10	1.9e-13	DWNN domain
Sbai8C44T3.1	GED	PF02212.17	2.9e-23	Dynamin GTPase effector domain
Sbai2A237T75.1	Dynein_light	PF01221.17	3.5e-27	Dynein light chain type 1
Sbai1P240T32.1	DYW_deaminase	PF14432.5	3.9e-39	DYW family of nucleic acid deaminases
Sbai1A14T96.1	E2F_TDP	PF02319.19	6.8e-39	E2F/DP family winged-helix DNA-binding domain
Sbai3A234T84.1	E2F_TDP	PF02319.19	1.2e-24	E2F/DP family winged-helix DNA-binding domain
Sbai1A80T77.1	EamA	PF00892.19	3.3e-10	EamA-like transporter family
Sbai1C192T0.1	EamA	PF00892.19	2.2e-15	EamA-like transporter family
Sbai1C5T14.1	EamA	PF00892.19	2.6e-13	EamA-like transporter family
Sbai2A19T102.1	EamA	PF00892.19	2.4e-10	EamA-like transporter family
Sbai2C163T2.1	EamA	PF00892.19	4.2e-13	EamA-like transporter family
Sbai3A225T46.1	EamA	PF00892.19	5.1e-16	EamA-like transporter family
Sbai4A393T105.1	EamA	PF00892.19	9.3e-23	EamA-like transporter family
Sbai4A393T114.1	EamA	PF00892.19	3.9e-23	EamA-like transporter family
Sbai7A19T74.1	EamA	PF00892.19	4.3e-18	EamA-like transporter family
Sbai6P304T62.1	EF-hand_5	PF13202.5	8.6e-12	EF hand
U1473A0T88.1	EF-hand_5	PF13202.5	9.3e-10	EF hand
Sbai1A203T120.1	EF_assoc_1	PF08355.11	1.8e-17	EF hand associated
Sbai8A292T37.1	EF1_GNE	PF00736.18	9.3e-33	EF-1 guanine nucleotide exchange domain
Sbai2C94T14.1	EF-hand_9	PF14658.5	2.4e-14	EF-hand domain
Sbai1A550T71.1	EF-hand_8	PF13833.5	9.7e-14	EF-hand domain pair
Sbai1A661T86.1	EF-hand_8	PF13833.5	5.8e-10	EF-hand domain pair
Sbai2A12T95.1	EF-hand_7	PF13499.5	6.7e-27	EF-hand domain pair
Sbai2A205T88.1	EF-hand_8	PF13833.5	1.4e-14	EF-hand domain pair
Sbai3A295T89.1	EF-hand_8	PF13833.5	6.5e-17	EF-hand domain pair
Sbai3P267T51.1	EF-hand_8	PF13833.5	6.3e-11	EF-hand domain pair
Sbai4A252T55.1	EF-hand_8	PF13833.5	3.3e-17	EF-hand domain pair
Sbai4A29T71.1	EF-hand_8	PF13833.5	4.9e-14	EF-hand domain pair
Sbai5C58T2.1	EF-hand_8	PF13833.5	3.6e-18	EF-hand domain pair
Sbai7P237T47.1	EF-hand_8	PF13833.5	4.2e-13	EF-hand domain pair
Sbai7P249T18.1	EF-hand_8	PF13833.5	7.3e-18	EF-hand domain pair
Sbai1A115T117.1	W2	PF02020.17	2.3e-17	eIF4-gamma/eIF5/eIF2-epsilon
Sbai1C368T8.1	W2	PF02020.17	9.8e-20	eIF4-gamma/eIF5/eIF2-epsilon
Sbai4P374T29.1	DM13	PF10517.8	6.5e-13	Electron transfer DM13
Sbai1A17T126.1	EFG_C	PF00679.23	1.4e-22	Elongation factor G C-terminus
Sbai5A13T119.1	EFG_C	PF00679.23	6.8e-15	Elongation factor G C-terminus
Sbai3C70T2.1	EFG_II	PF14492.5	2.9e-12	Elongation Factor G, domain II
Sbai7C297T0.1	EF_TS	PF00889.18	3.4e-50	Elongation factor TS
Sbai3A176T71.1	GTP_EFTU_D3	PF03143.16	2.5e-30	Elongation factor Tu C-terminal domain
Sbai3A116T112.1	GTP_EFTU_D2	PF03144.24	3.1e-14	Elongation factor Tu domain 2
Sbai7C3T13.1	GTP_EFTU_D2	PF03144.24	7.5e-10	Elongation factor Tu domain 2
Sbai8A166T89.1	GTP_EFTU_D2	PF03144.24	5.8e-14	Elongation factor Tu domain 2
Sbai8A66T99.1	GTP_EFTU_D2	PF03144.24	7.2e-15	Elongation factor Tu domain 2
Sbai3A116T111.1	GTP_EFTU	PF00009.26	5.9e-49	Elongation factor Tu GTP binding domain
Sbai3C70T3.1	GTP_EFTU	PF00009.26	9.5e-66	Elongation factor Tu GTP binding domain
Sbai8A166T96.1	GTP_EFTU	PF00009.26	1.1e-13	Elongation factor Tu GTP binding domain
Sbai1A543T82.1	Elong_Iki1	PF10483.8	1.2e-15	Elongator subunit Iki1
Sbai2A200T86.1	EMG1	PF03587.13	2.9e-55	EMG1/NEP1 methyltransferase
Sbai1C552T6.1	EMP70	PF02990.15	2.7e-153	Endomembrane protein 70
Sbai2C146T4.1	EMP70	PF02990.15	1.4e-221	Endomembrane protein 70
Sbai2P218T52.1	EMP70	PF02990.15	3.2e-176	Endomembrane protein 70
Sbai2P224T33.1	EMP70	PF02990.15	7.7e-160	Endomembrane protein 70
Sbai5A125T125.1	EMP70	PF02990.15	1.3e-222	Endomembrane protein 70
Sbai5C336T15.1	EMP70	PF02990.15	4e-223	Endomembrane protein 70
Sbai9A261T257.1	EMP70	PF02990.15	1.1e-160	Endomembrane protein 70
Sbai2A92T71.1	Exo_endo_phos	PF03372.22	2e-14	Endonuclease/Exonuclease/phosphatase family
Sbai5C38T3.1	ERO1	PF04137.14	6.7e-128	Endoplasmic Reticulum Oxidoreductin 1 (ERO1)
Sbai2A116T92.1	MR_MLE_C	PF13378.5	3.2e-31	Enolase C-terminal domain-like
Sbai4A150T76.1	adh_short_C2	PF13561.5	1.9e-21	Enoyl-(Acyl carrier protein) reductase
Sbai5A138T60.1	adh_short_C2	PF13561.5	1.2e-15	Enoyl-(Acyl carrier protein) reductase
Sbai4C396T19.1	ECH_1	PF00378.19	9.9e-12	Enoyl-CoA hydratase/isomerase
Sbai9P239T64.1	ECH_1	PF00378.19	3.3e-20	Enoyl-CoA hydratase/isomerase
U218C1T18.1	ECH_1	PF00378.19	2.8e-17	Enoyl-CoA hydratase/isomerase
Sbai2C180T19.1	ENTH	PF01417.19	2.6e-39	ENTH domain
Sbai9A195T118.1	ENTH	PF01417.19	1.4e-46	ENTH domain
Sbai7P200T13.1	EPF	PF17181.3	4.7e-19	Epidermal patterning factor proteins
Sbai9P242T15.1	EPF	PF17181.3	8.2e-21	Epidermal patterning factor proteins
Sbai1A584T115.1	ER_lumen_recept	PF00810.17	1.2e-38	ER lumen protein retaining receptor
Sbai3A26T111.1	ER_lumen_recept	PF00810.17	5.8e-54	ER lumen protein retaining receptor
Sbai7A57T37.1	ER_lumen_recept	PF00810.17	2.4e-53	ER lumen protein retaining receptor
Sbai2C324T1.1	ERCC4	PF02732.14	2.3e-13	ERCC4 domain
Sbai2C96T18.1	eRF1_1	PF03463.14	1.6e-10	eRF1 domain 1
Sbai7C265T23.1	ERG4_ERG24	PF01222.16	8.3e-98	Ergosterol biosynthesis ERG4/ERG24 family
Sbai3A157T95.1	EB_dh	PF09459.9	4e-24	Ethylbenzene dehydrogenase
Sbai2A262T126.1	EIN3	PF04873.12	2.8e-55	Ethylene insensitive 3
Sbai7P261T38.1	Asp	PF00026.22	3.7e-18	Eukaryotic aspartyl protease
Sbai1C39T5.1	Cytochrom_B561	PF03188.15	2.4e-36	Eukaryotic cytochrome b561
Sbai1C42T4.1	Cytochrom_B561	PF03188.15	1.5e-37	Eukaryotic cytochrome b561
Sbai3C334T11.1	Cytochrom_B561	PF03188.15	6.9e-44	Eukaryotic cytochrome b561
Sbai2C13T9.1	Topoisom_I_N	PF02919.14	3.9e-18	Eukaryotic DNA topoisomerase I, DNA binding fragment
Sbai2C276T10.1	eIF-5a	PF01287.19	1.2e-28	Eukaryotic elongation factor 5A hypusine, DNA-binding OB fold
Sbai9A233T73.1	IF4E	PF01652.17	9.8e-51	Eukaryotic initiation factor 4E
Sbai1A238T55.1	DUF1751	PF08551.9	3.7e-31	Eukaryotic integral membrane protein (DUF1751)
Sbai2A212T99.1	Porin_3	PF01459.21	1e-48	Eukaryotic porin
Sbai8C149T11.1	Porin_3	PF01459.21	1.5e-63	Eukaryotic porin
Sbai1P487T28.1	DUF1764	PF08576.9	1e-25	Eukaryotic protein of unknown function (DUF1764)
Sbai2C202T5.1	eIF2A	PF08662.10	1e-47	Eukaryotic translation initiation factor eIF2A
Sbai1C96T11.1	Exo70	PF03081.14	2.4e-102	Exo70 exocyst complex subunit
Sbai2C89T18.1	Exo70	PF03081.14	8e-105	Exo70 exocyst complex subunit
Sbai2P110T22.1	Exo70	PF03081.14	5e-101	Exo70 exocyst complex subunit
Sbai2P154T61.1	Exo70	PF03081.14	3.5e-128	Exo70 exocyst complex subunit
Sbai5A136T138.1	Exo70	PF03081.14	7.7e-55	Exo70 exocyst complex subunit
Sbai8C91T9.1	Exo70	PF03081.14	1.1e-84	Exo70 exocyst complex subunit
Sbai2C205T3.1	Sec10	PF07393.10	1.6e-32	Exocyst complex component Sec10
U2493C1T10.1	Sec5	PF15469.5	5.7e-47	Exocyst complex component Sec5
Sbai2P198T153.1	Sec15	PF04091.11	5.2e-81	Exocyst complex subunit Sec15-like
Sbai3P163T95.1	Sec15	PF04091.11	2e-73	Exocyst complex subunit Sec15-like
Sbai1A422T84.1	RNase_T	PF00929.23	2.9e-24	Exonuclease
Sbai1A507T76.1	RNase_T	PF00929.23	5.3e-12	Exonuclease
Sbai1A660T102.1	RNase_T	PF00929.23	4.2e-11	Exonuclease
Sbai3A129T110.1	RNase_T	PF00929.23	1.4e-11	Exonuclease
Sbai3C116T11.1	Exo5	PF09810.8	3.7e-12	Exonuclease V - a 5' deoxyribonuclease
Sbai1P515T156.1	Exostosin	PF03016.14	4.5e-65	Exostosin family
Sbai1P590T31.1	Exostosin	PF03016.14	8.2e-30	Exostosin family
Sbai3C297T4.1	Exostosin	PF03016.14	8.9e-56	Exostosin family
Sbai6A10T66.1	Exostosin	PF03016.14	5.3e-67	Exostosin family
Sbai2C255T14.1	Xpo1	PF08389.11	3.5e-22	Exportin 1-like protein
Sbai5C182T12.1	Xpo1	PF08389.11	2.9e-22	Exportin 1-like protein
Sbai7A10T106.1	EXS	PF03124.13	1.1e-54	EXS family
Sbai9C234T11.1	EXS	PF03124.13	5.7e-46	EXS family
Sbai6C85T1.1	Extensin_2	PF04554.12	3.6e-18	Extensin-like region
Sbai9A194T23.1	Extensin_2	PF04554.12	1.6e-17	Extensin-like region
Sbai2A309T57.1	FAD_binding_4	PF01565.22	1.1e-16	FAD binding domain
Sbai3A12T58.1	FAD_binding_4	PF01565.22	4.6e-15	FAD binding domain
Sbai3C10T16.1	FAD_binding_4	PF01565.22	5.9e-10	FAD binding domain
Sbai3C11T14.1	FAD_binding_4	PF01565.22	3.1e-16	FAD binding domain
Sbai3C7T9.1	FAD_binding_4	PF01565.22	5.3e-15	FAD binding domain
Sbai3C9T12.1	FAD_binding_4	PF01565.22	8.7e-27	FAD binding domain
Sbai4C131T29.1	FAD_binding_4	PF01565.22	9.2e-10	FAD binding domain
Sbai4C4T18.1	FAD_binding_4	PF01565.22	1.8e-27	FAD binding domain
Sbai5A177T45.1	FAD_binding_3	PF01494.18	3.8e-24	FAD binding domain
Sbai5A180T32.1	FAD_binding_3	PF01494.18	6.9e-24	FAD binding domain
Sbai7C240T6.1	FAD_oxidored	PF12831.6	1.9e-10	FAD dependent oxidoreductase
Sbai2A77T111.1	FAE1_CUT1_RppA	PF08392.11	4.2e-105	FAE1/Type III polyketide synthase-like protein
Sbai6P146T39.1	FAE1_CUT1_RppA	PF08392.11	6.4e-83	FAE1/Type III polyketide synthase-like protein
Sbai3C108T3.1	DUF716	PF04819.11	4.1e-50	Family of unknown function (DUF716)
Sbai3P438T57.1	DUF716	PF04819.11	1.3e-36	Family of unknown function (DUF716)
Sbai4P366T29.1	DUF716	PF04819.11	1.6e-38	Family of unknown function (DUF716)
Sbai4P368T32.1	DUF716	PF04819.11	1.6e-38	Family of unknown function (DUF716)
Sbai7C15T13.1	DUF716	PF04819.11	5.3e-24	Family of unknown function (DUF716)
Sbai9P217T30.1	FAF	PF11250.7	7.5e-20	Fantastic Four meristem regulator
Sbai7C215T2.1	FAR1	PF03101.14	1.8e-42	FAR1 DNA-binding domain
Sbai3A87T122.1	Fasciclin	PF02469.21	7.5e-23	Fasciclin domain
Sbai5P238T26.1	Fasciclin	PF02469.21	1.1e-15	Fasciclin domain
Sbai1A260T51.1	FA_desaturase	PF00487.23	4e-31	Fatty acid desaturase
Sbai2P246T50.1	F-box	PF00646.32	1.2e-10	F-box domain
Sbai6A82T67.1	F-box	PF00646.32	8.4e-10	F-box domain
Sbai6P109T25.1	F-box	PF00646.32	4.7e-10	F-box domain
Sbai1C219T9.1	FDF	PF09532.9	4.6e-16	FDF domain
Sbai1A405T81.1	Ferric_reduct	PF01794.18	5.7e-23	Ferric reductase like transmembrane component
Sbai4A381T132.1	Ferrochelatase	PF00762.18	3.2e-109	Ferrochelatase
Sbai1C571T8.1	FeoB_N	PF02421.17	1.4e-11	Ferrous iron transport protein B
Sbai4A217T58.1	FeoB_N	PF02421.17	1.7e-10	Ferrous iron transport protein B
Sbai8A235T58.1	FeoB_N	PF02421.17	3.4e-11	Ferrous iron transport protein B
Sbai2C373T22.1	FHA	PF00498.25	3.5e-11	FHA domain
Sbai1A176T69.1	Fibrillarin	PF01269.16	7.8e-68	Fibrillarin
Sbai2A108T66.1	Fibrillarin	PF01269.16	2.5e-68	Fibrillarin
Sbai6A310T112.1	Fn3-like	PF14310.5	1.8e-10	Fibronectin type III-like domain
Sbai6A310T115.1	Fn3-like	PF14310.5	2.6e-11	Fibronectin type III-like domain
Sbai3C424T7.1	FPP	PF05911.10	2e-67	Filament-like plant protein, long coiled-coil
Sbai1A632T181.1	FKBP_C	PF00254.27	4.6e-25	FKBP-type peptidyl-prolyl cis-trans isomerase
Sbai1A90T74.1	FKBP_C	PF00254.27	4e-25	FKBP-type peptidyl-prolyl cis-trans isomerase
Sbai2A74T94.1	FKBP_C	PF00254.27	3.2e-19	FKBP-type peptidyl-prolyl cis-trans isomerase
Sbai3A104T118.1	FKBP_C	PF00254.27	2.4e-36	FKBP-type peptidyl-prolyl cis-trans isomerase
Sbai1A194T169.1	FH2	PF02181.22	1.8e-104	Formin Homology 2 Domain
Sbai7C251T15.1	FH2	PF02181.22	3.7e-108	Formin Homology 2 Domain
Sbai3C53T11.1	Formyl_trans_N	PF00551.18	2.2e-38	Formyl transferase
Sbai3A127T133.1	Frigida	PF07899.10	8.5e-106	Frigida-like protein
Sbai8A147T197.1	Frigida	PF07899.10	6.2e-109	Frigida-like protein
Sbai6A85T63.1	FYVE	PF01363.20	3.1e-13	FYVE zinc finger
Sbai1P585T103.1	GAGA_bind	PF06217.11	9.3e-89	GAGA binding protein-like family
Sbai6C304T0.1	Retrotran_gag_2	PF14223.5	5.2e-15	gag-polypeptide of LTR copia-type
Sbai2A145T140.1	Gal_Lectin	PF02140.17	1.3e-16	Galactose binding lectin domain
Sbai3A40T133.1	Gal_Lectin	PF02140.17	1e-15	Galactose binding lectin domain
Sbai3P114T94.1	Kelch_3	PF13415.5	2.1e-14	Galactose oxidase, central domain
Sbai8C34T3.1	Kelch_4	PF13418.5	1.1e-12	Galactose oxidase, central domain
Sbai1A448T58.1	Gal-bind_lectin	PF00337.21	3.8e-20	Galactoside-binding lectin
Sbai1P422T45.1	Glyco_transf_34	PF05637.11	1.3e-71	galactosyl transferase GMA12/MNN10 family
Sbai1P522T117.1	Glyco_transf_34	PF05637.11	7.2e-40	galactosyl transferase GMA12/MNN10 family
Sbai7A228T71.1	Glyco_transf_34	PF05637.11	3.6e-61	galactosyl transferase GMA12/MNN10 family
Sbai7A228T72.1	Glyco_transf_34	PF05637.11	1.1e-57	galactosyl transferase GMA12/MNN10 family
Sbai7C225T1.1	Glyco_transf_34	PF05637.11	3.6e-65	galactosyl transferase GMA12/MNN10 family
Sbai7C225T7.1	Glyco_transf_34	PF05637.11	2.9e-68	galactosyl transferase GMA12/MNN10 family
Sbai5A191T52.1	Galactosyl_T	PF01762.20	1.4e-33	Galactosyltransferase
Sbai2A249T68.1	G_glu_transpept	PF01019.20	3.5e-179	Gamma-glutamyltranspeptidase
Sbai2C210T5.1	Gar1	PF04410.13	5.4e-36	Gar1/Naf1 RNA binding region
Sbai5C6T21.1	Gar1	PF04410.13	2.5e-37	Gar1/Naf1 RNA binding region
Sbai6A74T89.1	GAT	PF03127.13	4.3e-17	GAT domain
Sbai1A382T74.1	GATA	PF00320.26	6.2e-15	GATA zinc finger
Sbai1C240T18.1	GATA	PF00320.26	6.7e-15	GATA zinc finger
Sbai7A233T89.1	GATA	PF00320.26	5.3e-17	GATA zinc finger
Sbai8A21T109.1	GATA	PF00320.26	5.6e-16	GATA zinc finger
Sbai8A41T120.1	GATA	PF00320.26	4.9e-18	GATA zinc finger
Sbai8C75T4.1	GATA	PF00320.26	1.3e-15	GATA zinc finger
Sbai6A237T39.1	Gcd10p	PF04189.12	3.2e-50	Gcd10p family
Sbai2P169T38.1	GCK	PF07802.10	2.7e-28	GCK domain
Sbai1P161T57.1	GCFC	PF07842.11	1.7e-50	GC-rich sequence DNA-binding factor-like protein
Sbai1P269T83.1	GDA1_CD39	PF01150.16	8.6e-51	GDA1/CD39 (nucleoside phosphatase) family
Sbai2C26T4.1	GDA1_CD39	PF01150.16	1.3e-55	GDA1/CD39 (nucleoside phosphatase) family
Sbai2C389T7.1	GDI	PF00996.17	3.3e-37	GDP dissociation inhibitor
Sbai1A647T105.1	O-FucT	PF10250.8	9.7e-59	GDP-fucose protein O-fucosyltransferase
Sbai1C560T11.1	O-FucT	PF10250.8	2.3e-61	GDP-fucose protein O-fucosyltransferase
Sbai2A129T128.1	O-FucT	PF10250.8	1.4e-52	GDP-fucose protein O-fucosyltransferase
Sbai6C23T6.1	O-FucT	PF10250.8	6e-48	GDP-fucose protein O-fucosyltransferase
Sbai8A127T115.1	O-FucT	PF10250.8	1.8e-78	GDP-fucose protein O-fucosyltransferase
Sbai1A37T62.1	PC-Esterase	PF13839.5	1.3e-15	GDSL/SGNH-like Acyl-Esterase family found in Pmr5 and Cas1p
Sbai1A555T164.1	Lipase_GDSL	PF00657.21	1.9e-16	GDSL-like Lipase/Acylhydrolase
Sbai1C50T18.1	Lipase_GDSL	PF00657.21	2.2e-12	GDSL-like Lipase/Acylhydrolase
Sbai1P590T39.1	Lipase_GDSL	PF00657.21	1.8e-12	GDSL-like Lipase/Acylhydrolase
Sbai2A292T135.1	Lipase_GDSL	PF00657.21	2e-15	GDSL-like Lipase/Acylhydrolase
Sbai3A135T100.1	Lipase_GDSL	PF00657.21	3.9e-15	GDSL-like Lipase/Acylhydrolase
Sbai3A216T141.1	Lipase_GDSL	PF00657.21	7e-26	GDSL-like Lipase/Acylhydrolase
Sbai3C31T17.1	Lipase_GDSL	PF00657.21	6.1e-15	GDSL-like Lipase/Acylhydrolase
Sbai6A10T68.1	Lipase_GDSL	PF00657.21	3.3e-10	GDSL-like Lipase/Acylhydrolase
Sbai6A9T113.1	Lipase_GDSL	PF00657.21	1.4e-14	GDSL-like Lipase/Acylhydrolase
Sbai6C197T18.1	Lipase_GDSL	PF00657.21	7.8e-10	GDSL-like Lipase/Acylhydrolase
Sbai8A177T96.1	Lipase_GDSL	PF00657.21	3.1e-16	GDSL-like Lipase/Acylhydrolase
Sbai6P128T52.1	GHMP_kinases_C	PF08544.12	1.3e-11	GHMP kinases C terminal
Sbai1A614T101.1	GHMP_kinases_N	PF00288.25	2.4e-21	GHMP kinases N terminal domain
Sbai3A442T86.1	GHMP_kinases_N	PF00288.25	1.3e-11	GHMP kinases N terminal domain
Sbai8C93T5.1	GHMP_kinases_N	PF00288.25	2.2e-12	GHMP kinases N terminal domain
Sbai1P407T23.1	GASA	PF02704.13	1e-24	Gibberellin regulated protein
Sbai5P173T33.1	GASA	PF02704.13	9.4e-22	Gibberellin regulated protein
Sbai2A63T55.1	ELFV_dehydrog_N	PF02812.17	7.6e-45	Glu/Leu/Phe/Val dehydrogenase, dimerisation domain
Sbai8A197T128.1	PRKCSH_1	PF13015.5	1.4e-28	Glucosidase II beta subunit-like protein
Sbai3C0T6.1	GATase	PF00117.27	4.7e-60	Glutamine amidotransferase class-I
Sbai5A64T92.1	GATase	PF00117.27	1.3e-21	Glutamine amidotransferase class-I
Sbai1P585T46.1	GATase_6	PF13522.5	3.1e-11	Glutamine amidotransferase domain
Sbai3A36T135.1	GATase_7	PF13537.5	3.2e-13	Glutamine amidotransferase domain
Sbai8A2T120.1	GlutR_dimer	PF00745.19	7e-29	Glutamyl-tRNAGlu reductase, dimerisation domain
Sbai3C32T7.1	Glutaredoxin	PF00462.23	3.9e-11	Glutaredoxin
Sbai4A140T49.1	GSHPx	PF00255.18	1.7e-42	Glutathione peroxidase
Sbai3A5T134.1	GST_C_2	PF13410.5	9.5e-10	Glutathione S-transferase, C-terminal domain
Sbai6A3T181.1	GST_C	PF00043.24	3.2e-11	Glutathione S-transferase, C-terminal domain
Sbai2A255T112.1	GST_N_2	PF13409.5	4.3e-13	Glutathione S-transferase, N-terminal domain
Sbai3A170T141.1	GST_N_2	PF13409.5	4.9e-12	Glutathione S-transferase, N-terminal domain
Sbai3A170T142.1	GST_N_2	PF13409.5	9.2e-10	Glutathione S-transferase, N-terminal domain
Sbai3A6T106.1	GST_N_2	PF13409.5	2e-18	Glutathione S-transferase, N-terminal domain
Sbai8A113T150.1	GST_N_3	PF13417.5	2.5e-12	Glutathione S-transferase, N-terminal domain
Sbai2C91T1.1	Gp_dh_N	PF00044.23	2.4e-29	Glyceraldehyde 3-phosphate dehydrogenase, NAD binding domain
Sbai5A321T26.1	GDPD	PF03009.16	3e-32	Glycerophosphoryl diester phosphodiesterase family
Sbai4A6T186.1	GDC-P	PF02347.15	5.5e-62	Glycine cleavage system P-protein
Sbai4A7T62.1	GLTP	PF08718.10	4e-30	Glycolipid transfer protein (GLTP)
Sbai6A81T77.1	GLTP	PF08718.10	1.1e-36	Glycolipid transfer protein (GLTP)
Sbai9C196T18.1	Peptidase_M22	PF00814.24	7.4e-50	Glycoprotease family
Sbai1A442T47.1	Glyco_hydro_1	PF00232.17	5.5e-143	Glycosyl hydrolase family 1
Sbai3A13T127.1	Glyco_hydro_1	PF00232.17	8.4e-151	Glycosyl hydrolase family 1
Sbai3A14T108.1	Glyco_hydro_1	PF00232.17	1.4e-153	Glycosyl hydrolase family 1
Sbai5C365T11.1	Glyco_hydro_1	PF00232.17	8.6e-129	Glycosyl hydrolase family 1
Sbai3A139T99.1	Glyco_hydro_3_C	PF01915.21	3.9e-34	Glycosyl hydrolase family 3 C-terminal domain
Sbai6A311T80.1	Glyco_hydro_3_C	PF01915.21	2.1e-40	Glycosyl hydrolase family 3 C-terminal domain
Sbai7A234T79.1	Glyco_hydro_3	PF00933.20	1.7e-40	Glycosyl hydrolase family 3 N terminal domain
Sbai3A20T116.1	Glyco_hydro_47	PF01532.19	2e-161	Glycosyl hydrolase family 47
Sbai2A170T103.1	Glyco_hydro_79n	PF03662.13	2.1e-150	Glycosyl hydrolase family 79, N-terminal domain
Sbai2A282T125.1	Glyco_hydro_79n	PF03662.13	2.4e-124	Glycosyl hydrolase family 79, N-terminal domain
Sbai2A282T130.1	Glyco_hydro_79n	PF03662.13	7.3e-135	Glycosyl hydrolase family 79, N-terminal domain
Sbai3A317T31.1	Glyco_hydro_79n	PF03662.13	3.2e-111	Glycosyl hydrolase family 79, N-terminal domain
Sbai3A320T52.1	Glyco_hydro_79n	PF03662.13	4.1e-42	Glycosyl hydrolase family 79, N-terminal domain
Sbai3A323T47.1	Glyco_hydro_79n	PF03662.13	6.8e-119	Glycosyl hydrolase family 79, N-terminal domain
Sbai5A21T125.1	Glyco_hydro_79n	PF03662.13	1.4e-107	Glycosyl hydrolase family 79, N-terminal domain
Sbai5A24T74.1	Glyco_hydro_79n	PF03662.13	1.8e-64	Glycosyl hydrolase family 79, N-terminal domain
Sbai1C38T7.1	Glyco_hydro_81	PF03639.12	6.7e-181	Glycosyl hydrolase family 81
Sbai1C261T5.1	Glyco_hydro_17	PF00332.17	7.9e-96	Glycosyl hydrolases family 17
Sbai2P232T85.1	Glyco_hydro_17	PF00332.17	4.4e-64	Glycosyl hydrolases family 17
Sbai6A11T97.1	Glyco_hydro_17	PF00332.17	1.8e-98	Glycosyl hydrolases family 17
Sbai6A9T117.1	Glyco_hydro_17	PF00332.17	5.8e-113	Glycosyl hydrolases family 17
Sbai8P184T34.1	Glyco_hydro_17	PF00332.17	4.5e-72	Glycosyl hydrolases family 17
Sbai2P101T35.1	Glyco_hydro_18	PF00704.27	3.8e-22	Glycosyl hydrolases family 18
Sbai8C27T7.1	Glyco_hydro_18	PF00704.27	2.4e-30	Glycosyl hydrolases family 18
Sbai1A7T117.1	Glyco_hydro_28	PF00295.16	8.2e-67	Glycosyl hydrolases family 28
Sbai1A473T95.1	Glyco_hydro_31	PF01055.25	5.3e-91	Glycosyl hydrolases family 31
Sbai4P406T52.1	Glyco_trans_4_4	PF13579.5	6.2e-10	Glycosyl transferase 4-like domain
Sbai2A185T83.1	Glycos_transf_2	PF00535.25	2.6e-12	Glycosyl transferase family 2
Sbai3P443T72.1	Glyco_tranf_2_4	PF13704.5	2.9e-14	Glycosyl transferase family 2
Sbai7A306T123.1	Glycos_transf_2	PF00535.25	1.2e-10	Glycosyl transferase family 2
Sbai2A201T126.1	Glycos_transf_4	PF00953.20	6e-37	Glycosyl transferase family 4
Sbai1A112T58.1	Glyco_transf_64	PF09258.9	2.3e-63	Glycosyl transferase family 64 domain
Sbai1A23T119.1	Glyco_transf_8	PF01501.19	1.1e-22	Glycosyl transferase family 8
Sbai1A414T43.1	Glyco_transf_8	PF01501.19	1.1e-72	Glycosyl transferase family 8
Sbai1A625T100.1	Glyco_transf_8	PF01501.19	2.2e-39	Glycosyl transferase family 8
Sbai1C14T14.1	Glyco_transf_8	PF01501.19	3.4e-49	Glycosyl transferase family 8
Sbai1P624T40.1	Glyco_transf_8	PF01501.19	6.7e-40	Glycosyl transferase family 8
Sbai2A12T99.1	Glyco_transf_8	PF01501.19	8.8e-13	Glycosyl transferase family 8
Sbai3A330T58.1	Glyco_transf_8	PF01501.19	6.3e-82	Glycosyl transferase family 8
Sbai3A335T92.1	Glyco_transf_8	PF01501.19	1.5e-87	Glycosyl transferase family 8
Sbai7A284T91.1	Glyco_transf_8	PF01501.19	4.2e-75	Glycosyl transferase family 8
Sbai8A146T122.1	Glyco_transf_8	PF01501.19	5.5e-91	Glycosyl transferase family 8
Sbai8P139T57.1	Glyco_transf_8	PF01501.19	1.3e-54	Glycosyl transferase family 8
Sbai9A201T78.1	Glyco_transf_8	PF01501.19	1.1e-10	Glycosyl transferase family 8
Sbai1C177T23.1	Glyco_transf_90	PF05686.11	1.3e-169	Glycosyl transferase family 90
Sbai8A52T163.1	Glyco_transf_90	PF05686.11	2.6e-179	Glycosyl transferase family 90
Sbai1A114T59.1	Glycos_transf_1	PF00534.19	8.6e-11	Glycosyl transferases group 1
Sbai2C97T1.1	Glyco_trans_1_4	PF13692.5	1.9e-11	Glycosyl transferases group 1
Sbai8A47T156.1	Glycos_transf_1	PF00534.19	6.9e-11	Glycosyl transferases group 1
Sbai9A260T167.1	Glyco_transf_10	PF00852.18	1e-30	Glycosyltransferase family 10 (fucosyltransferase) C-term
Sbai1A207T132.1	Glyco_tran_28_C	PF04101.15	7.2e-32	Glycosyltransferase family 28 C-terminal domain
Sbai4A397T121.1	Glyco_tran_28_C	PF04101.15	9.5e-11	Glycosyltransferase family 28 C-terminal domain
Sbai8A234T73.1	Glyco_transf_28	PF03033.19	1.2e-16	Glycosyltransferase family 28 N-terminal domain
Sbai3C97T5.1	Glyco_transf_29	PF00777.17	4.8e-35	Glycosyltransferase family 29 (sialyltransferase)
Sbai6A126T76.1	Glyco_transf_43	PF03360.15	3.1e-71	Glycosyltransferase family 43
Sbai3A0T81.1	Glyco_transf_92	PF01697.26	1.5e-37	Glycosyltransferase family 92
Sbai8C178T6.1	Glyco_tranf_2_3	PF13641.5	5.1e-18	Glycosyltransferase like family 2
Sbai2A129T122.1	Glyoxalase	PF00903.24	1.8e-10	Glyoxalase/Bleomycin resistance protein/Dioxygenase superfamily
Sbai2A31T108.1	GMC_oxred_C	PF05199.12	2.3e-30	GMC oxidoreductase
Sbai7C11T12.1	GMC_oxred_N	PF00732.18	6.4e-11	GMC oxidoreductase
Sbai6P170T15.1	ELO	PF01151.17	7.5e-27	GNS1/SUR4 family
Sbai8A30T120.1	GNT-I	PF03071.14	2.6e-156	GNT-I family
Sbai1A579T100.1	Got1	PF04178.11	1.3e-32	Got1/Sft2-like family
Sbai3A77T134.1	Got1	PF04178.11	1.1e-29	Got1/Sft2-like family
Sbai8A108T117.1	G-patch	PF01585.22	1.4e-14	G-patch domain
Sbai5A340T42.1	GPCR_chapero_1	PF11904.7	8e-72	GPCR-chaperone
Sbai4C48T11.1	PIG-F	PF06699.10	2.5e-42	GPI biosynthesis protein family Pig-F
Sbai8C138T5.1	G-alpha	PF00503.19	2.8e-12	G-protein alpha subunit
Sbai1A144T34.1	GRAM	PF02893.19	2.3e-26	GRAM domain
Sbai1A364T80.1	GRAM	PF02893.19	8.2e-20	GRAM domain
Sbai2A345T60.1	GRAM	PF02893.19	3.3e-28	GRAM domain
Sbai5A137T120.1	GRAM	PF02893.19	2.9e-19	GRAM domain
Sbai8C69T7.1	GRAM	PF02893.19	1.7e-15	GRAM domain
Sbai9A150T46.1	GRAM	PF02893.19	5.1e-31	GRAM domain
Sbai3C126T2.1	GRAS	PF03514.13	3.4e-110	GRAS domain family
Sbai5C59T11.1	GRAS	PF03514.13	9.6e-124	GRAS domain family
Sbai5C71T10.1	GRAS	PF03514.13	1.2e-105	GRAS domain family
Sbai7P250T76.1	GRAS	PF03514.13	3.4e-118	GRAS domain family
Sbai8P138T18.1	GRAS	PF03514.13	6.4e-67	GRAS domain family
Sbai5C65T13.1	GrpE	PF01025.18	1.2e-47	GrpE
Sbai1C527T2.1	GTP-bdg_N	PF13167.5	5.9e-11	GTP-binding GTPase N-terminal
Sbai1C207T4.1	Sec7_N	PF12783.6	1.7e-34	Guanine nucleotide exchange factor in Golgi transport N-terminal
Sbai9C95T11.1	GYF	PF02213.15	1.1e-13	GYF domain
Sbai1A60T35.1	Acid_phosphat_B	PF03767.13	4.6e-72	HAD superfamily, subfamily IIIB (Acid phosphatase)
Sbai1A120T58.1	Hydrolase_like	PF13242.5	1.4e-14	HAD-hyrolase-like
Sbai2A218T97.1	HlyIII	PF03006.19	1.5e-69	Haemolysin-III related
Sbai1A662T98.1	Hydrolase	PF00702.25	3.7e-11	haloacid dehalogenase-like hydrolase
Sbai1C95T8.1	Hydrolase	PF00702.25	3.5e-16	haloacid dehalogenase-like hydrolase
Sbai4A278T111.1	HAD_2	PF13419.5	4.3e-11	Haloacid dehalogenase-like hydrolase
U53065P0T32.1	Dimer_Tnp_hAT	PF05699.13	4.9e-26	hAT family C-terminal dimerisation region
Sbai1A624T118.1	HEAT	PF02985.21	4.5e-15	HEAT repeat
Sbai1A625T97.1	HEAT	PF02985.21	1.1e-12	HEAT repeat
Sbai3A343T83.1	HEAT	PF02985.21	2.7e-12	HEAT repeat
Sbai7A233T91.1	HEAT	PF02985.21	1.1e-13	HEAT repeat
Sbai8A139T88.1	HEAT	PF02985.21	5.2e-15	HEAT repeat
Sbai4C253T7.1	HEAT_2	PF13646.5	2.6e-11	HEAT repeats
Sbai1A222T121.1	HEAT_EZ	PF13513.5	1.3e-11	HEAT-like repeat
Sbai1A641T96.1	HMA	PF00403.25	1.3e-22	Heavy-metal-associated domain
Sbai1C538T7.1	HMA	PF00403.25	8.1e-13	Heavy-metal-associated domain
Sbai2A254T56.1	HMA	PF00403.25	1.5e-15	Heavy-metal-associated domain
Sbai3A2T101.1	HMA	PF00403.25	2e-28	Heavy-metal-associated domain
Sbai4A4T118.1	HMA	PF00403.25	8.7e-11	Heavy-metal-associated domain
Sbai5A15T54.1	HMA	PF00403.25	2.8e-15	Heavy-metal-associated domain
Sbai8A119T147.1	HMA	PF00403.25	5e-13	Heavy-metal-associated domain
Sbai8A25T166.1	HMA	PF00403.25	4.4e-13	Heavy-metal-associated domain
Sbai1A181T122.1	Helicase_C	PF00271.30	7e-26	Helicase conserved C-terminal domain
Sbai1A7T110.1	Helicase_C	PF00271.30	1.2e-34	Helicase conserved C-terminal domain
Sbai1C210T10.1	Helicase_C	PF00271.30	3e-13	Helicase conserved C-terminal domain
Sbai1C38T11.1	Helicase_C	PF00271.30	6.4e-33	Helicase conserved C-terminal domain
Sbai1C628T18.1	Helicase_C	PF00271.30	6.5e-29	Helicase conserved C-terminal domain
Sbai2A145T149.1	Helicase_C	PF00271.30	1.8e-30	Helicase conserved C-terminal domain
Sbai2A148T98.1	Helicase_C	PF00271.30	1.1e-30	Helicase conserved C-terminal domain
Sbai2C331T2.1	Helicase_C	PF00271.30	2.6e-27	Helicase conserved C-terminal domain
Sbai3A165T82.1	Helicase_C	PF00271.30	1.5e-12	Helicase conserved C-terminal domain
Sbai3A218T74.1	Helicase_C	PF00271.30	2.4e-11	Helicase conserved C-terminal domain
Sbai3A236T153.1	Helicase_C	PF00271.30	2e-32	Helicase conserved C-terminal domain
Sbai3A245T113.1	Helicase_C	PF00271.30	2.4e-26	Helicase conserved C-terminal domain
Sbai3A258T61.1	Helicase_C	PF00271.30	1.9e-25	Helicase conserved C-terminal domain
Sbai4A377T150.1	Helicase_C	PF00271.30	1.1e-27	Helicase conserved C-terminal domain
Sbai4A379T87.1	Helicase_C	PF00271.30	1.4e-30	Helicase conserved C-terminal domain
Sbai5C275T7.1	Helicase_C	PF00271.30	3e-16	Helicase conserved C-terminal domain
Sbai6A319T172.1	Helicase_C	PF00271.30	3.1e-11	Helicase conserved C-terminal domain
Sbai7A241T90.1	Helicase_C	PF00271.30	1.5e-31	Helicase conserved C-terminal domain
Sbai7A304T153.1	Helicase_C	PF00271.30	2e-11	Helicase conserved C-terminal domain
Sbai8A114T65.1	Helicase_C	PF00271.30	1.8e-21	Helicase conserved C-terminal domain
Sbai8C211T13.1	Helicase_C	PF00271.30	6.8e-19	Helicase conserved C-terminal domain
Sbai2C135T0.1	Helicase_C_2	PF13307.5	1.9e-49	Helicase C-terminal domain
Sbai1A530T66.1	HLH	PF00010.25	9.8e-10	Helix-loop-helix DNA-binding domain
Sbai2A307T38.1	HLH	PF00010.25	3.7e-10	Helix-loop-helix DNA-binding domain
Sbai3A235T118.1	HLH	PF00010.25	1.6e-10	Helix-loop-helix DNA-binding domain
Sbai5A386T176.1	HLH	PF00010.25	6e-10	Helix-loop-helix DNA-binding domain
Sbai8C2T12.1	HLH	PF00010.25	1e-10	Helix-loop-helix DNA-binding domain
Sbai1C342T13.1	NAR2	PF16974.4	2.2e-77	High-affinity nitrate transporter accessory
Sbai9C172T12.1	NAR2	PF16974.4	4.4e-39	High-affinity nitrate transporter accessory
Sbai4A20T91.1	HisKA	PF00512.24	2.1e-17	His Kinase A (phospho-acceptor) domain
Sbai3A259T102.1	His_biosynth	PF00977.20	2.4e-31	Histidine biosynthesis protein
Sbai5A0T101.1	HATPase_c_3	PF13589.5	4.2e-10	Histidine kinase-, DNA gyrase B-, and HSP90-like ATPase
Sbai1A496T62.1	His_Phos_1	PF00300.21	1.5e-55	Histidine phosphatase superfamily (branch 1)
Sbai2A255T115.1	His_Phos_1	PF00300.21	1.1e-26	Histidine phosphatase superfamily (branch 1)
Sbai5A155T63.1	Hist_deacetyl	PF00850.18	5e-81	Histone deacetylase domain
Sbai5A158T39.1	Hist_deacetyl	PF00850.18	5.5e-81	Histone deacetylase domain
Sbai5A289T37.1	Hist_deacetyl	PF00850.18	2e-78	Histone deacetylase domain
Sbai1A386T86.1	CBFD_NFYB_HMF	PF00808.22	2.8e-23	Histone-like transcription factor (CBF/NF-Y) and archaeal histone
Sbai9A212T149.1	HMG_box_2	PF09011.9	4.7e-15	HMG-box domain
Sbai3A114T144.1	RuvB_N	PF05496.11	9.9e-11	Holliday junction DNA helicase ruvB N-terminus
Sbai8A113T148.1	RuvX	PF03652.14	1.8e-23	Holliday junction resolvase
Sbai1A528T67.1	HALZ	PF02183.17	7.2e-10	Homeobox associated leucine zipper
Sbai4A261T146.1	HALZ	PF02183.17	6.9e-11	Homeobox associated leucine zipper
Sbai4P308T30.1	HALZ	PF02183.17	2.8e-11	Homeobox associated leucine zipper
Sbai5E198T0.1	HALZ	PF02183.17	9.6e-14	Homeobox associated leucine zipper
Sbai2A343T87.1	Homeobox	PF00046.28	7.9e-16	Homeobox domain
Sbai3A268T98.1	STAR_dimer	PF16544.4	1e-13	Homodimerisation region of STAR domain protein
Sbai4A294T172.1	STAR_dimer	PF16544.4	3.4e-14	Homodimerisation region of STAR domain protein
Sbai7A217T108.1	Hpt	PF01627.22	1.2e-12	Hpt domain
Sbai7A24T95.1	HR_lesion	PF05514.10	7.6e-40	HR-like lesion-inducing
Sbai2C20T18.1	Hs1pro-1_N	PF07231.11	3.6e-69	Hs1pro-1 N-terminus
Sbai1C81T1.1	HSP20	PF00011.20	4e-32	Hsp20/alpha crystallin family
Sbai4P345T47.1	HSP20	PF00011.20	1.5e-21	Hsp20/alpha crystallin family
Sbai2P219T84.1	HSP70	PF00012.19	2.5e-121	Hsp70 protein
Sbai5P183T47.1	HSP70	PF00012.19	5.1e-118	Hsp70 protein
Sbai5P184T27.1	HSP70	PF00012.19	3.6e-110	Hsp70 protein
Sbai1C531T11.1	TAFII28	PF04719.13	6.3e-32	hTAFII28-like protein conserved region
Sbai2P126T48.1	Hus1	PF04005.11	5.2e-55	Hus1-like protein
Sbai5C3T13.1	Hydrophob_seed	PF14547.5	1.5e-25	Hydrophobic seed protein
Sbai8P125T44.1	Hydrophob_seed	PF14547.5	2.3e-28	Hydrophobic seed protein
Sbai7C87T19.1	HK	PF02110.14	7.3e-71	Hydroxyethylthiazole kinase family
Sbai8A31T134.1	HMG-CoA_red	PF00368.17	1.8e-143	Hydroxymethylglutaryl-coenzyme A reductase
Sbai8A165T67.1	IBR	PF01485.20	2.1e-20	IBR domain, a half RING-finger domain
Sbai8A166T94.1	IBR	PF01485.20	4.7e-13	IBR domain, a half RING-finger domain
Sbai8C133T8.1	IBR	PF01485.20	1.7e-18	IBR domain, a half RING-finger domain
Sbai9A162T57.1	IBR	PF01485.20	4.1e-18	IBR domain, a half RING-finger domain
Sbai9C23T12.1	IBR	PF01485.20	1.5e-17	IBR domain, a half RING-finger domain
Sbai1A170T95.1	IBN_N	PF03810.18	4e-12	Importin-beta N-terminal domain
Sbai9C7T10.1	IBN_N	PF03810.18	9.7e-13	Importin-beta N-terminal domain
Sbai2C156T17.1	IF-2B	PF01008.16	1.2e-14	Initiation factor 2 subunit family
Sbai3A339T71.1	IF-2B	PF01008.16	1.2e-68	Initiation factor 2 subunit family
Sbai4C338T5.1	IF-2B	PF01008.16	4.3e-36	Initiation factor 2 subunit family
Sbai2A125T93.1	H_PPase	PF03030.15	3.9e-259	Inorganic H+ pyrophosphatase
Sbai3C241T20.1	Pyrophosphatase	PF00719.18	8.1e-55	Inorganic pyrophosphatase
Sbai8A135T230.1	Pyrophosphatase	PF00719.18	1.1e-53	Inorganic pyrophosphatase
Sbai4P263T42.1	DUF106	PF01956.15	5.7e-23	Integral membrane protein DUF106
Sbai2A134T86.1	SYS1	PF09801.8	3e-14	Integral membrane protein S linking to the trans Golgi network
Sbai9P255T47.1	rve	PF00665.25	9.5e-20	Integrase core domain
Sbai2P270T30.1	Ints3	PF10189.8	5.5e-85	Integrator complex subunit 3
Sbai5A226T30.1	Ion_trans_2	PF07885.15	7.8e-27	Ion channel
Sbai5A140T75.1	Ion_trans	PF00520.30	5.3e-19	Ion transport protein
Sbai7P213T19.1	IPPT	PF01715.16	1.8e-33	IPP transferase
Sbai7C234T5.1	IQ	PF00612.26	8.2e-10	IQ calmodulin-binding motif
Sbai3A56T48.1	Fe_hyd_lg_C	PF02906.13	3.5e-48	Iron only hydrogenase large subunit, C-terminal domain
Sbai3C59T8.1	Fe_hyd_lg_C	PF02906.13	4.7e-56	Iron only hydrogenase large subunit, C-terminal domain
Sbai2A59T71.1	Sod_Fe_C	PF02777.17	1.6e-31	Iron/manganese superoxide dismutases, C-terminal domain
Sbai1A571T132.1	Fe-S_biosyn	PF01521.19	1.6e-21	Iron-sulphur cluster biosynthesis
Sbai2A351T91.1	Isochorismatase	PF00857.19	4.8e-25	Isochorismatase family
Sbai5C0T5.1	Isochorismatase	PF00857.19	2.4e-42	Isochorismatase family
Sbai8A0T65.1	Isochorismatase	PF00857.19	3.2e-27	Isochorismatase family
Sbai2A366T45.1	Iso_dh	PF00180.19	1.4e-91	Isocitrate/isopropylmalate dehydrogenase
Sbai2A368T66.1	Iso_dh	PF00180.19	1.1e-91	Isocitrate/isopropylmalate dehydrogenase
Sbai5A131T101.1	Iso_dh	PF00180.19	6.5e-105	Isocitrate/isopropylmalate dehydrogenase
U4752C0T19.1	Iso_dh	PF00180.19	2e-115	Isocitrate/isopropylmalate dehydrogenase
Sbai2C20T12.1	JAB	PF01398.20	3.6e-20	JAB1/Mov34/MPN/PAD-1 ubiquitin protease
Sbai9C192T3.1	JAB	PF01398.20	2.3e-14	JAB1/Mov34/MPN/PAD-1 ubiquitin protease
Sbai1C182T22.1	Jagunal	PF07086.11	6.7e-12	Jagunal, ER re-organisation during oogenesis
Sbai2A193T105.1	JmjC	PF02373.21	2.3e-14	JmjC domain, hydroxylase
Sbai1A149T112.1	K_trans	PF02705.15	2e-152	K+ potassium transporter
Sbai7A3T97.1	K_trans	PF02705.15	1.1e-193	K+ potassium transporter
Sbai1A601T83.1	K-box	PF01486.16	1.1e-16	K-box region
Sbai1A117T118.1	Kelch_2	PF07646.14	1.6e-21	Kelch motif
Sbai2A27T118.1	Kelch_5	PF13854.5	1.7e-10	Kelch motif
Sbai3A49T88.1	Kelch_2	PF07646.14	4.7e-15	Kelch motif
Sbai3C108T18.1	Kelch_6	PF13964.5	4.8e-18	Kelch motif
Sbai3P445T82.1	Kelch_1	PF01344.24	2.2e-18	Kelch motif
Sbai5P369T17.1	Kelch_6	PF13964.5	2.2e-11	Kelch motif
Sbai8A206T108.1	Kelch_6	PF13964.5	1.9e-15	Kelch motif
Sbai9P254T17.1	Keratin_assoc	PF09775.8	5.8e-18	Keratinocyte-associated protein 2
Sbai1A115T112.1	KH_4	PF13083.5	5.9e-11	KH domain
Sbai1A20T95.1	KH_4	PF13083.5	1.1e-13	KH domain
Sbai1A396T96.1	KH_4	PF13083.5	3.3e-11	KH domain
Sbai1A557T86.1	KH_1	PF00013.28	4.7e-46	KH domain
Sbai2A180T110.1	KH_1	PF00013.28	3.3e-12	KH domain
Sbai2A260T86.1	KH_1	PF00013.28	6.6e-13	KH domain
Sbai2A53T85.1	KH_1	PF00013.28	7.5e-29	KH domain
Sbai3C235T9.1	KH_1	PF00013.28	1.2e-31	KH domain
Sbai4C381T5.1	KH_1	PF00013.28	8.3e-37	KH domain
Sbai5A383T33.1	Kinase-like	PF14531.5	4.3e-10	Kinase-like
Sbai9A242T120.1	KIP1	PF07765.11	5.9e-36	KIP1-like protein
Sbai2A280T88.1	KNOX2	PF03791.12	2.5e-12	KNOX2 domain
Sbai8A60T91.1	Ku_PK_bind	PF08785.10	3.7e-29	Ku C terminal domain like
Sbai2A385T37.1	La	PF05383.16	1.3e-22	La domain
Sbai8A78T117.1	La	PF05383.16	2.7e-13	La domain
Sbai8C288T8.1	La	PF05383.16	1.8e-22	La domain
Sbai9A249T179.1	La	PF05383.16	1.2e-23	La domain
Sbai5P218T26.1	Ldh_1_N	PF00056.22	3.7e-37	lactate/malate dehydrogenase, NAD binding domain
Sbai5P219T43.1	Ldh_1_N	PF00056.22	3.7e-37	lactate/malate dehydrogenase, NAD binding domain
Sbai5A11T136.1	LANC_like	PF05147.12	1.8e-93	Lanthionine synthetase C-like protein
Sbai2A207T151.1	LEA_1	PF03760.14	2.3e-22	Late embryogenesis abundant (LEA) group 1
Sbai1C690T20.1	LEA_2	PF03168.12	6.3e-10	Late embryogenesis abundant protein
Sbai1C693T1.1	LEA_2	PF03168.12	2.3e-15	Late embryogenesis abundant protein
Sbai2P146T66.1	LEA_2	PF03168.12	2.1e-11	Late embryogenesis abundant protein
Sbai2P373T51.1	LEA_2	PF03168.12	2.4e-14	Late embryogenesis abundant protein
Sbai3P143T37.1	LEA_2	PF03168.12	1.2e-14	Late embryogenesis abundant protein
Sbai3P233T44.1	LEA_2	PF03168.12	4.8e-16	Late embryogenesis abundant protein
Sbai4P299T56.1	LEA_4	PF02987.15	8e-94	Late embryogenesis abundant protein
Sbai3C52T11.1	RSN1_TM	PF13967.5	8e-44	Late exocytosis, associated with Golgi transport
Sbai4C357T10.1	RSN1_TM	PF13967.5	7e-44	Late exocytosis, associated with Golgi transport
Sbai5A325T80.1	RSN1_TM	PF13967.5	2e-48	Late exocytosis, associated with Golgi transport
Sbai1A125T92.1	LOB	PF03195.13	3.4e-39	Lateral organ boundaries (LOB) domain
Sbai1A384T86.1	LOB	PF03195.13	3e-41	Lateral organ boundaries (LOB) domain
Sbai2A26T105.1	LOB	PF03195.13	5.4e-43	Lateral organ boundaries (LOB) domain
Sbai3A407T15.1	LOB	PF03195.13	1.3e-24	Lateral organ boundaries (LOB) domain
Sbai4C8T9.1	LOB	PF03195.13	3.7e-22	Lateral organ boundaries (LOB) domain
Sbai8A151T139.1	LOB	PF03195.13	1.1e-41	Lateral organ boundaries (LOB) domain
Sbai8P153T49.1	LOB	PF03195.13	3.1e-43	Lateral organ boundaries (LOB) domain
Sbai1P100T21.1	Lectin_legB	PF00139.18	3.9e-49	Legume lectin domain
Sbai1P325T83.1	Lectin_legB	PF00139.18	5.9e-13	Legume lectin domain
Sbai2A347T53.1	Lectin_legB	PF00139.18	2.8e-59	Legume lectin domain
Sbai2C158T4.1	Lectin_legB	PF00139.18	4.6e-39	Legume lectin domain
Sbai2C158T5.1	Lectin_legB	PF00139.18	6.7e-46	Legume lectin domain
Sbai2C18T9.1	Lectin_legB	PF00139.18	2.1e-50	Legume lectin domain
Sbai3A65T108.1	CDC50	PF03381.14	1.6e-87	LEM3 (ligand-effect modulator 3) family / CDC50 family
Sbai5C71T0.1	CDC50	PF03381.14	2e-73	LEM3 (ligand-effect modulator 3) family / CDC50 family
Sbai9A204T98.1	LETM1	PF07766.12	6.5e-103	LETM1-like protein
Sbai1A208T88.1	LRR_1	PF00560.32	1.4e-20	Leucine Rich Repeat
Sbai1A261T81.1	LRR_8	PF13855.5	1.3e-14	Leucine rich repeat
Sbai1A320T77.1	LRR_1	PF00560.32	3.3e-13	Leucine Rich Repeat
Sbai1A323T56.1	LRR_1	PF00560.32	3.9e-16	Leucine Rich Repeat
Sbai1A406T65.1	LRR_6	PF13516.5	3.5e-13	Leucine Rich repeat
Sbai1C27T0.1	LRR_1	PF00560.32	7.9e-10	Leucine Rich Repeat
Sbai2A100T119.1	LRR_8	PF13855.5	1.8e-10	Leucine rich repeat
Sbai2A159T146.1	LRR_1	PF00560.32	1.3e-10	Leucine Rich Repeat
Sbai2A224T87.1	LRR_1	PF00560.32	6.9e-11	Leucine Rich Repeat
Sbai2C153T13.1	LRR_8	PF13855.5	4.2e-10	Leucine rich repeat
Sbai2C341T14.1	LRR_8	PF13855.5	6e-12	Leucine rich repeat
Sbai2P291T34.1	LRR_8	PF13855.5	6.5e-16	Leucine rich repeat
Sbai3A34T75.1	LRR_8	PF13855.5	1.1e-10	Leucine rich repeat
Sbai3A389T36.1	LRR_1	PF00560.32	2.1e-10	Leucine Rich Repeat
Sbai3C15T12.1	LRR_8	PF13855.5	8.3e-13	Leucine rich repeat
Sbai3P112T63.1	LRR_1	PF00560.32	1.6e-12	Leucine Rich Repeat
Sbai3P279T39.1	LRR_1	PF00560.32	1.6e-11	Leucine Rich Repeat
Sbai3P433T13.1	LRR_8	PF13855.5	2.4e-17	Leucine rich repeat
Sbai4A284T63.1	LRR_8	PF13855.5	2.4e-16	Leucine rich repeat
Sbai4A375T163.1	LRR_6	PF13516.5	6e-11	Leucine Rich repeat
Sbai4C29T1.1	LRR_1	PF00560.32	5.5e-11	Leucine Rich Repeat
Sbai4P311T44.1	LRR_1	PF00560.32	2.8e-11	Leucine Rich Repeat
Sbai5A15T50.1	LRR_1	PF00560.32	2.9e-18	Leucine Rich Repeat
Sbai5A373T49.1	LRR_1	PF00560.32	6.2e-14	Leucine Rich Repeat
Sbai5A385T67.1	LRR_1	PF00560.32	1.6e-15	Leucine Rich Repeat
Sbai5C135T7.1	LRR_1	PF00560.32	2.7e-13	Leucine Rich Repeat
Sbai5C71T8.1	LRR_8	PF13855.5	4.2e-11	Leucine rich repeat
Sbai8P143T41.1	LRR_6	PF13516.5	1.7e-10	Leucine Rich repeat
Sbai8P230T64.1	LRR_8	PF13855.5	7.1e-36	Leucine rich repeat
Sbai9A162T58.1	LRR_8	PF13855.5	2.3e-21	Leucine rich repeat
Sbai9A1T202.1	LRR_8	PF13855.5	2.2e-13	Leucine rich repeat
U218A0T75.1	LRR_6	PF13516.5	7.3e-20	Leucine Rich repeat
Sbai1A528T70.1	LRRNT_2	PF08263.11	3.3e-10	Leucine rich repeat N-terminal domain
Sbai2A25T101.1	LRRNT_2	PF08263.11	2.6e-11	Leucine rich repeat N-terminal domain
Sbai2P207T28.1	LRRNT_2	PF08263.11	1.8e-12	Leucine rich repeat N-terminal domain
Sbai3C5T13.1	LRRNT_2	PF08263.11	4.5e-10	Leucine rich repeat N-terminal domain
Sbai3C5T17.1	LRRNT_2	PF08263.11	3.5e-10	Leucine rich repeat N-terminal domain
Sbai3C5T19.1	LRRNT_2	PF08263.11	3.7e-10	Leucine rich repeat N-terminal domain
Sbai4A378T133.1	LRRNT_2	PF08263.11	5.9e-11	Leucine rich repeat N-terminal domain
Sbai4C22T8.1	LRRNT_2	PF08263.11	2.6e-11	Leucine rich repeat N-terminal domain
Sbai5A345T62.1	LRRNT_2	PF08263.11	1.4e-10	Leucine rich repeat N-terminal domain
Sbai5C372T4.1	LRRNT_2	PF08263.11	1.3e-10	Leucine rich repeat N-terminal domain
Sbai1A158T47.1	LRR_4	PF12799.6	3.2e-10	Leucine Rich repeats (2 copies)
Sbai1A250T119.1	LRR_4	PF12799.6	2.4e-10	Leucine Rich repeats (2 copies)
Sbai1A325T86.1	LRR_4	PF12799.6	6.1e-14	Leucine Rich repeats (2 copies)
Sbai1C27T1.1	LRR_4	PF12799.6	2.1e-12	Leucine Rich repeats (2 copies)
Sbai1C679T6.1	LRR_4	PF12799.6	2.8e-10	Leucine Rich repeats (2 copies)
Sbai2A182T195.1	LRR_4	PF12799.6	6.1e-15	Leucine Rich repeats (2 copies)
Sbai2A279T99.1	LRR_4	PF12799.6	1.5e-18	Leucine Rich repeats (2 copies)
Sbai2P236T67.1	LRR_4	PF12799.6	9.8e-10	Leucine Rich repeats (2 copies)
Sbai3P180T63.1	LRR_4	PF12799.6	5.1e-10	Leucine Rich repeats (2 copies)
Sbai3P432T42.1	LRR_4	PF12799.6	3.9e-20	Leucine Rich repeats (2 copies)
Sbai4A2T194.1	LRR_4	PF12799.6	2.7e-17	Leucine Rich repeats (2 copies)
Sbai4C28T17.1	LRR_4	PF12799.6	2.5e-27	Leucine Rich repeats (2 copies)
Sbai4C2T18.1	LRR_4	PF12799.6	9e-10	Leucine Rich repeats (2 copies)
Sbai4P398T21.1	LRR_4	PF12799.6	1.2e-16	Leucine Rich repeats (2 copies)
Sbai4P406T46.1	LRR_4	PF12799.6	6.1e-13	Leucine Rich repeats (2 copies)
Sbai5A373T44.1	LRR_4	PF12799.6	4.4e-27	Leucine Rich repeats (2 copies)
Sbai5C49T11.1	LRR_4	PF12799.6	1.7e-39	Leucine Rich repeats (2 copies)
Sbai6C46T0.1	LRR_4	PF12799.6	7.9e-15	Leucine Rich repeats (2 copies)
Sbai7A271T57.1	LRR_4	PF12799.6	6.5e-10	Leucine Rich repeats (2 copies)
Sbai8A40T90.1	LRR_4	PF12799.6	1.2e-13	Leucine Rich repeats (2 copies)
Sbai1A236T112.1	Leuk-A4-hydro_C	PF09127.10	8.9e-28	Leukotriene A4 hydrolase, C-terminal
Sbai5A170T46.1	LIM	PF00412.21	2.9e-22	LIM domain
Sbai1A179T86.1	LIM_bind	PF01803.15	1.2e-48	LIM-domain binding protein
Sbai2A82T79.1	LIM_bind	PF01803.15	2.4e-58	LIM-domain binding protein
Sbai1C472T17.1	Lipase_3	PF01764.24	1.2e-21	Lipase (class 3)
Sbai8P131T50.1	Lipase_3	PF01764.24	5.5e-34	Lipase (class 3)
Sbai1A144T33.1	zf-LITAF-like	PF10601.8	9.7e-12	LITAF-like zinc ribbon domain
Sbai2A226T63.1	K_oxygenase	PF13434.5	1.3e-10	L-lysine 6-monooxygenase (NADPH-requiring)
Sbai8A72T76.1	zf-LSD1	PF06943.11	1.7e-12	LSD1 zinc finger
Sbai8A73T86.1	zf-LSD1	PF06943.11	1.4e-12	LSD1 zinc finger
Sbai1A647T111.1	LSM	PF01423.21	1.3e-16	LSM domain
Sbai1A8T153.1	LSM	PF01423.21	2.5e-22	LSM domain
Sbai2A373T94.1	LSM	PF01423.21	1.2e-15	LSM domain
Sbai3C165T6.1	LSM	PF01423.21	1e-18	LSM domain
Sbai5A131T97.1	LSM	PF01423.21	1.2e-16	LSM domain
Sbai5C128T9.1	LsmAD	PF06741.12	2.7e-24	LsmAD domain
Sbai1C62T0.1	LUC7	PF03194.14	8e-52	LUC7 N_terminus
Sbai3P242T87.1	Lung_7-TM_R	PF06814.12	7.5e-51	Lung seven transmembrane receptor
Sbai4C43T14.1	Lung_7-TM_R	PF06814.12	1.6e-50	Lung seven transmembrane receptor
Sbai5A131T98.1	Lung_7-TM_R	PF06814.12	2e-106	Lung seven transmembrane receptor
Sbai1P116T90.1	LOR	PF04525.11	4.1e-50	LURP-one-related
Sbai3C275T13.1	LOR	PF04525.11	2.7e-57	LURP-one-related
Sbai2C241T4.1	zf-LYAR	PF08790.10	4.3e-14	LYAR-type C2HC zinc finger
Sbai8A259T61.1	Methyltransf_16	PF10294.8	1.5e-16	Lysine methyltransferase
U6138A0T161.1	Methyltransf_16	PF10294.8	1e-12	Lysine methyltransferase
Sbai5A325T79.1	LysM	PF01476.19	2.3e-10	LysM domain
Sbai6A62T65.1	LysM	PF01476.19	4.3e-15	LysM domain
Sbai8A29T159.1	LysM	PF01476.19	3.8e-23	LysM domain
Sbai2A67T76.1	DPBB_1	PF03330.17	2.6e-19	Lytic transglycolase
Sbai7A246T97.1	DPBB_1	PF03330.17	4.8e-22	Lytic transglycolase
Sbai8A64T38.1	DPBB_1	PF03330.17	3.5e-16	Lytic transglycolase
Sbai8C28T8.1	DPBB_1	PF03330.17	4e-12	Lytic transglycolase
Sbai8C37T19.1	DPBB_1	PF03330.17	3.9e-17	Lytic transglycolase
Sbai3A272T65.1	MACPF	PF01823.18	1.5e-27	MAC/Perforin domain
Sbai3C33T15.1	MACPF	PF01823.18	1.5e-32	MAC/Perforin domain
Sbai4C24T3.1	MACPF	PF01823.18	3.9e-21	MAC/Perforin domain
Sbai7C16T6.1	MACPF	PF01823.18	2.8e-23	MAC/Perforin domain
Sbai2A99T52.1	Mg_trans_NIPA	PF05653.13	8.5e-23	Magnesium transporter NIPA
Sbai1C77T9.1	MitMem_reg	PF13012.5	9.7e-29	Maintenance of mitochondrial structure and function
Sbai3C73T4.1	MitMem_reg	PF13012.5	5.6e-25	Maintenance of mitochondrial structure and function
Sbai1A169T84.1	MFS_1	PF07690.15	2.4e-15	Major Facilitator Superfamily
Sbai1A402T113.1	MFS_1	PF07690.15	4.1e-29	Major Facilitator Superfamily
Sbai2C280T12.1	MFS_1	PF07690.15	3.8e-27	Major Facilitator Superfamily
Sbai2C416T1.1	MFS_1	PF07690.15	9.3e-19	Major Facilitator Superfamily
Sbai3C289T0.1	MFS_1	PF07690.15	1.6e-44	Major Facilitator Superfamily
Sbai4A341T107.1	MFS_1	PF07690.15	1.6e-11	Major Facilitator Superfamily
Sbai4C384T3.1	MFS_1	PF07690.15	2.1e-12	Major Facilitator Superfamily
Sbai5A11T131.1	MFS_1	PF07690.15	2e-34	Major Facilitator Superfamily
Sbai5A62T150.1	MFS_1	PF07690.15	2.9e-14	Major Facilitator Superfamily
Sbai6A148T69.1	MFS_1	PF07690.15	2.3e-25	Major Facilitator Superfamily
Sbai6A308T131.1	MFS_1	PF07690.15	8.7e-36	Major Facilitator Superfamily
Sbai7A143T56.1	MFS_1	PF07690.15	3.9e-26	Major Facilitator Superfamily
Sbai7A144T37.1	MFS_1	PF07690.15	1.2e-30	Major Facilitator Superfamily
Sbai7P309T145.1	MFS_1	PF07690.15	3.6e-13	Major Facilitator Superfamily
Sbai8A155T110.1	MFS_1	PF07690.15	1.5e-40	Major Facilitator Superfamily
Sbai8A27T160.1	MFS_1	PF07690.15	7.2e-23	Major Facilitator Superfamily
Sbai8A87T114.1	MFS_1	PF07690.15	5.8e-10	Major Facilitator Superfamily
Sbai8C27T6.1	MFS_1	PF07690.15	1.6e-19	Major Facilitator Superfamily
Sbai8P173T18.1	MFS_1	PF07690.15	6.8e-15	Major Facilitator Superfamily
Sbai9A10T68.1	MFS_1	PF07690.15	1.2e-21	Major Facilitator Superfamily
Sbai9A211T125.1	MFS_1	PF07690.15	3.5e-28	Major Facilitator Superfamily
Sbai9C89T10.1	MFS_1	PF07690.15	6.4e-18	Major Facilitator Superfamily
Sbai2P120T49.1	MIP	PF00230.19	2e-36	Major intrinsic protein
Sbai4C149T2.1	MIP	PF00230.19	3.1e-83	Major intrinsic protein
Sbai8A175T74.1	MIP	PF00230.19	6.7e-71	Major intrinsic protein
Sbai1C4T2.1	Malate_synthase	PF01274.21	5e-20	Malate synthase
Sbai2A90T104.1	Malate_synthase	PF01274.21	2.5e-216	Malate synthase
Sbai9C207T7.1	NAD_binding_4	PF07993.11	1.6e-73	Male sterility protein
Sbai2C474T26.1	malic	PF00390.18	2.7e-78	Malic enzyme, N-terminal domain
Sbai1C540T8.1	MatE	PF01554.17	2.6e-54	MatE
Sbai2A108T61.1	MatE	PF01554.17	7.9e-46	MatE
Sbai2A196T92.1	MatE	PF01554.17	8.2e-53	MatE
Sbai2A269T106.1	MatE	PF01554.17	3.1e-67	MatE
Sbai2A400T111.1	MatE	PF01554.17	1.5e-54	MatE
Sbai2C81T13.1	MatE	PF01554.17	2.9e-72	MatE
Sbai4C12T5.1	MatE	PF01554.17	4.5e-62	MatE
Sbai7A243T87.1	MatE	PF01554.17	3e-44	MatE
Sbai8C29T4.1	MatE	PF01554.17	1.9e-19	MatE
Sbai3A296T62.1	MATH	PF00917.25	1.5e-20	MATH domain
Sbai9C240T2.1	MATH	PF00917.25	1.4e-25	MATH domain
Sbai3C438T0.1	Peptidase_M10	PF00413.23	7e-43	Matrixin
Sbai8P127T14.1	Peptidase_M10	PF00413.23	6.7e-49	Matrixin
Sbai9C2T10.1	MBOAT	PF03062.18	1.2e-40	MBOAT, membrane-bound O-acyltransferase family
Sbai2C299T15.1	MS_channel	PF00924.17	4.8e-14	Mechanosensitive ion channel
Sbai4A378T135.1	MS_channel	PF00924.17	5.5e-23	Mechanosensitive ion channel
Sbai6A286T63.1	MS_channel	PF00924.17	3.6e-23	Mechanosensitive ion channel
Sbai3C54T13.1	MBOAT_2	PF13813.5	1e-16	Membrane bound O-acyl transferase family
Sbai3C84T2.1	MBOAT_2	PF13813.5	3e-16	Membrane bound O-acyl transferase family
Sbai5C66T14.1	MBOAT_2	PF13813.5	1.5e-19	Membrane bound O-acyl transferase family
Sbai3A197T52.1	Use1	PF09753.8	6.2e-47	Membrane fusion protein Use1
Sbai2A390T53.1	Mem_trans	PF03547.17	2e-78	Membrane transport protein
Sbai2C262T7.1	Mem_trans	PF03547.17	2.6e-78	Membrane transport protein
Sbai2C262T8.1	Mem_trans	PF03547.17	1.8e-80	Membrane transport protein
Sbai5C81T0.1	Mem_trans	PF03547.17	3.9e-200	Membrane transport protein
Sbai7A3T102.1	Peptidase_M24	PF00557.23	2e-40	Metallopeptidase family M24
Sbai2C84T12.1	MBD	PF01429.18	1.4e-16	Methyl-CpG binding domain
Sbai1A131T45.1	Methyltransf_24	PF13578.5	3e-10	Methyltransferase domain
Sbai1A132T66.1	Methyltransf_24	PF13578.5	2.1e-10	Methyltransferase domain
Sbai1A132T69.1	Methyltransf_24	PF13578.5	9.1e-10	Methyltransferase domain
Sbai1A313T49.1	Methyltransf_25	PF13649.5	3.1e-14	Methyltransferase domain
Sbai1A576T106.1	Methyltransf_25	PF13649.5	3.5e-11	Methyltransferase domain
Sbai1C131T1.1	Methyltransf_24	PF13578.5	8e-13	Methyltransferase domain
Sbai1C209T7.1	Methyltransf_31	PF13847.5	2.6e-10	Methyltransferase domain
Sbai1C540T1.1	Methyltransf_23	PF13489.5	2.3e-10	Methyltransferase domain
Sbai2A167T136.1	Methyltransf_11	PF08241.11	8.4e-11	Methyltransferase domain
Sbai4A2T204.1	Methyltransf_23	PF13489.5	3.8e-10	Methyltransferase domain
Sbai5A138T58.1	Methyltransf_11	PF08241.11	4.9e-11	Methyltransferase domain
Sbai8C27T13.1	Methyltransf_23	PF13489.5	1.7e-12	Methyltransferase domain
Sbai4C272T17.1	Microtub_bd	PF16796.4	3.2e-28	Microtubule binding
Sbai3C67T15.1	MIF4G	PF02854.18	1.9e-22	MIF4G domain
Sbai8A72T78.1	MIF4G	PF02854.18	2.9e-24	MIF4G domain
Sbai1C682T11.1	MRP-S27	PF10037.8	4.5e-12	Mitochondrial 28S ribosomal protein S27
Sbai1P607T58.1	MRP-S27	PF10037.8	6.7e-16	Mitochondrial 28S ribosomal protein S27
Sbai4P406T62.1	MRP-S27	PF10037.8	1.6e-11	Mitochondrial 28S ribosomal protein S27
Sbai9P246T12.1	MRP-S27	PF10037.8	2.1e-12	Mitochondrial 28S ribosomal protein S27
Sbai8A149T131.1	MCU	PF04678.12	1.3e-49	Mitochondrial calcium uniporter
Sbai1A648T103.1	Mito_carr	PF00153.26	6.3e-58	Mitochondrial carrier protein
Sbai1C560T8.1	Mito_carr	PF00153.26	5.8e-49	Mitochondrial carrier protein
Sbai2C97T12.1	Mito_carr	PF00153.26	1.4e-43	Mitochondrial carrier protein
Sbai2P346T78.1	Mito_carr	PF00153.26	6.2e-61	Mitochondrial carrier protein
Sbai3A135T108.1	Mito_carr	PF00153.26	7.1e-68	Mitochondrial carrier protein
Sbai3C293T5.1	Mito_carr	PF00153.26	4.3e-70	Mitochondrial carrier protein
Sbai6C86T5.1	Mito_carr	PF00153.26	1e-52	Mitochondrial carrier protein
Sbai7A297T96.1	Mito_carr	PF00153.26	1e-66	Mitochondrial carrier protein
Sbai3C105T11.1	SUV3_C	PF12513.7	2e-12	Mitochondrial degradasome RNA helicase subunit C terminal
Sbai4A311T92.1	CLU_N	PF15044.5	6.2e-19	Mitochondrial function, CLU-N-term
Sbai1A85T46.1	MAM33	PF02330.15	2.8e-52	Mitochondrial glycoprotein
Sbai2C158T12.1	Mit_KHE1	PF10173.8	4.4e-40	Mitochondrial K+-H+ exchange-related
Sbai7A123T60.1	DAP3	PF10236.8	2.5e-35	Mitochondrial ribosomal death-associated protein 3
Sbai8C129T10.1	mit_SMPDase	PF14724.5	1.2e-12	Mitochondrial-associated sphingomyelin phosphodiesterase
Sbai3C115T18.1	zf-MIZ	PF02891.19	9.2e-12	MIZ/SP-RING zinc finger
Sbai2A379T70.1	Mlo	PF03094.14	7.5e-215	Mlo family
Sbai5A49T123.1	Mlo	PF03094.14	8e-166	Mlo family
Sbai8A167T89.1	Mlo	PF03094.14	6.9e-77	Mlo family
Sbai7A215T114.1	Mo25	PF08569.10	5.9e-116	Mo25-like
Sbai8A99T110.1	Mob1_phocein	PF03637.16	3.8e-64	Mob1/phocein family
Sbai5A334T53.1	Mpv17_PMP22	PF04117.11	2.9e-16	Mpv17 / PMP22 family
Sbai8A6T166.1	Mpv17_PMP22	PF04117.11	1.2e-15	Mpv17 / PMP22 family
Sbai5P103T24.1	MreB_Mbl	PF06723.12	1.8e-10	MreB/Mbl protein
Sbai8A1T161.1	MreB_Mbl	PF06723.12	6.2e-12	MreB/Mbl protein
Sbai7A219T81.1	Motile_Sperm	PF00635.25	1.4e-29	MSP (Major sperm protein) domain
Sbai8A63T93.1	Motile_Sperm	PF00635.25	6.1e-33	MSP (Major sperm protein) domain
Sbai8A136T155.1	MT-A70	PF05063.13	2.7e-60	MT-A70
Sbai1C74T7.1	mTERF	PF02536.13	3.5e-35	mTERF
Sbai1P635T59.1	mTERF	PF02536.13	3.2e-21	mTERF
Sbai4P258T94.1	mTERF	PF02536.13	2.2e-32	mTERF
Sbai5P362T54.1	mTERF	PF02536.13	3.4e-35	mTERF
Sbai6C309T12.1	mTERF	PF02536.13	1.9e-34	mTERF
Sbai6C309T9.1	mTERF	PF02536.13	1.9e-38	mTERF
Sbai6P308T104.1	mTERF	PF02536.13	1.9e-33	mTERF
Sbai4C353T10.1	MULE	PF10551.8	8.8e-21	MULE transposase domain
Sbai1A672T74.1	Cu-oxidase_3	PF07732.14	2.6e-23	Multicopper oxidase
Sbai2A329T30.1	Cu-oxidase_3	PF07732.14	1.5e-28	Multicopper oxidase
Sbai2A334T48.1	Cu-oxidase_3	PF07732.14	1.2e-38	Multicopper oxidase
Sbai3A290T132.1	Cu-oxidase_3	PF07732.14	9.1e-41	Multicopper oxidase
Sbai8A123T160.1	Cu-oxidase_2	PF07731.13	5.1e-25	Multicopper oxidase
Sbai8A28T147.1	Cu-oxidase_2	PF07731.13	5.2e-30	Multicopper oxidase
Sbai8C152T11.1	Cu-oxidase_3	PF07732.14	7.2e-48	Multicopper oxidase
Sbai8C157T8.1	Cu-oxidase	PF00394.21	5.7e-38	Multicopper oxidase
Sbai9A8T179.1	Cu-oxidase_3	PF07732.14	7.2e-42	Multicopper oxidase
Sbai9C250T27.1	Cu-oxidase_2	PF07731.13	1.6e-28	Multicopper oxidase
Sbai3A161T68.1	Myb_DNA-bind_3	PF12776.6	1.3e-58	Myb/SANT-like DNA-binding domain
Sbai3C107T1.1	Myb_DNA-bind_4	PF13837.5	4.6e-21	Myb/SANT-like DNA-binding domain
Sbai4C274T15.1	Myb_DNA-bind_4	PF13837.5	5.7e-19	Myb/SANT-like DNA-binding domain
Sbai7P291T54.1	Myb_DNA-bind_4	PF13837.5	5.6e-20	Myb/SANT-like DNA-binding domain
Sbai4A285T158.1	Myb_CC_LHEQLE	PF14379.5	3.9e-18	MYB-CC type transfactor, LHEQLE motif
Sbai1A107T58.1	Myb_DNA-binding	PF00249.30	5.5e-23	Myb-like DNA-binding domain
Sbai1A200T81.1	Myb_DNA-bind_6	PF13921.5	4.1e-20	Myb-like DNA-binding domain
Sbai1A565T113.1	Myb_DNA-bind_6	PF13921.5	2.4e-22	Myb-like DNA-binding domain
Sbai1C535T10.1	Myb_DNA-bind_6	PF13921.5	2.1e-16	Myb-like DNA-binding domain
Sbai1C79T17.1	Myb_DNA-binding	PF00249.30	1.7e-20	Myb-like DNA-binding domain
Sbai2A248T76.1	Myb_DNA-bind_6	PF13921.5	2.1e-19	Myb-like DNA-binding domain
Sbai2A341T82.1	Myb_DNA-bind_6	PF13921.5	1.4e-21	Myb-like DNA-binding domain
Sbai2P117T81.1	Myb_DNA-binding	PF00249.30	3.2e-15	Myb-like DNA-binding domain
Sbai3A1T163.1	Myb_DNA-bind_6	PF13921.5	1.9e-17	Myb-like DNA-binding domain
Sbai3A200T109.1	Myb_DNA-bind_6	PF13921.5	1.8e-16	Myb-like DNA-binding domain
Sbai3A290T125.1	Myb_DNA-bind_6	PF13921.5	5.4e-23	Myb-like DNA-binding domain
Sbai3A67T146.1	Myb_DNA-bind_6	PF13921.5	1.3e-17	Myb-like DNA-binding domain
Sbai3C42T14.1	Myb_DNA-bind_6	PF13921.5	5.2e-20	Myb-like DNA-binding domain
Sbai4C221T23.1	Myb_DNA-bind_6	PF13921.5	1.1e-20	Myb-like DNA-binding domain
Sbai5P126T74.1	Myb_DNA-bind_6	PF13921.5	9.4e-20	Myb-like DNA-binding domain
Sbai7A10T99.1	Myb_DNA-bind_6	PF13921.5	1.1e-20	Myb-like DNA-binding domain
Sbai7A299T133.1	Myb_DNA-bind_6	PF13921.5	1.1e-15	Myb-like DNA-binding domain
Sbai7A308T214.1	Myb_DNA-bind_6	PF13921.5	2.1e-16	Myb-like DNA-binding domain
Sbai7C301T16.1	Myb_DNA-bind_6	PF13921.5	1.1e-18	Myb-like DNA-binding domain
Sbai8A115T92.1	Myb_DNA-bind_6	PF13921.5	3.2e-16	Myb-like DNA-binding domain
Sbai8E137T0.1	Myb_DNA-bind_6	PF13921.5	4.2e-15	Myb-like DNA-binding domain
Sbai9P189T24.1	Myb_DNA-bind_6	PF13921.5	1e-26	Myb-like DNA-binding domain
Sbai6A24T114.1	zf-MYND	PF01753.17	2.8e-10	MYND finger
Sbai2A148T97.1	NMT_C	PF02799.14	1.2e-70	Myristoyl-CoA:protein N-myristoyltransferase, C-terminal domain
Sbai2A305T82.1	NMT_C	PF02799.14	1.8e-15	Myristoyl-CoA:protein N-myristoyltransferase, C-terminal domain
Sbai2C21T9.1	PRAI	PF00697.21	1e-33	N-(5'phosphoribosyl)anthranilate (PRA) isomerase
Sbai1A32T72.1	TRM	PF02005.15	1.6e-118	N2,N2-dimethylguanosine tRNA methyltransferase
Sbai2P206T90.1	MGAT2	PF05060.13	7.1e-104	N-acetylglucosaminyltransferase II (MGAT2)
Sbai1C35T6.1	NAD_binding_2	PF03446.14	2e-46	NAD binding domain of 6-phosphogluconate dehydrogenase
Sbai8C106T5.1	NAD_binding_2	PF03446.14	1.2e-44	NAD binding domain of 6-phosphogluconate dehydrogenase
Sbai1P551T68.1	Epimerase	PF01370.20	7.7e-26	NAD dependent epimerase/dehydratase family
Sbai3A207T87.1	Epimerase	PF01370.20	1.7e-10	NAD dependent epimerase/dehydratase family
Sbai4C389T0.1	Epimerase	PF01370.20	1.5e-13	NAD dependent epimerase/dehydratase family
Sbai8A118T136.1	Epimerase	PF01370.20	5.2e-13	NAD dependent epimerase/dehydratase family
Sbai4A323T79.1	NAD_binding_10	PF13460.5	3.6e-11	NAD(P)H-binding
Sbai1A14T102.1	B12D	PF06522.10	6.1e-25	NADH-ubiquinone reductase complex 1 MLRQ subunit
Sbai2P228T57.1	F420_oxidored	PF03807.16	1.9e-10	NADP oxidoreductase coenzyme F420-dependent
Sbai1A659T66.1	FMN_red	PF03358.14	3.3e-38	NADPH-dependent FMN reductase
Sbai4A187T48.1	FMN_red	PF03358.14	3.1e-37	NADPH-dependent FMN reductase
Sbai4A6T179.1	FMN_red	PF03358.14	1.3e-10	NADPH-dependent FMN reductase
U1473A1T131.1	FMN_red	PF03358.14	9.3e-38	NADPH-dependent FMN reductase
Sbai8C85T7.1	NAF	PF03822.13	1.9e-17	NAF domain
Sbai9A160T46.1	NAF	PF03822.13	7.7e-19	NAF domain
Sbai1A328T89.1	NB-ARC	PF00931.21	2.1e-58	NB-ARC domain
Sbai1A662T96.1	NB-ARC	PF00931.21	4.8e-66	NB-ARC domain
Sbai1A666T76.1	NB-ARC	PF00931.21	2.3e-14	NB-ARC domain
Sbai1C475T2.1	NB-ARC	PF00931.21	1.8e-73	NB-ARC domain
Sbai1C68T11.1	NB-ARC	PF00931.21	4.2e-73	NB-ARC domain
Sbai1C70T2.1	NB-ARC	PF00931.21	8.5e-73	NB-ARC domain
Sbai1P482T69.1	NB-ARC	PF00931.21	1.8e-46	NB-ARC domain
Sbai1P614T74.1	NB-ARC	PF00931.21	3.6e-66	NB-ARC domain
Sbai1P658T70.1	NB-ARC	PF00931.21	2.9e-15	NB-ARC domain
Sbai2A146T132.1	NB-ARC	PF00931.21	7e-73	NB-ARC domain
Sbai2A149T145.1	NB-ARC	PF00931.21	1.4e-73	NB-ARC domain
Sbai2C481T14.1	NB-ARC	PF00931.21	4.3e-61	NB-ARC domain
Sbai2P316T60.1	NB-ARC	PF00931.21	8.5e-44	NB-ARC domain
Sbai2P349T44.1	NB-ARC	PF00931.21	4.4e-39	NB-ARC domain
Sbai2P413T33.1	NB-ARC	PF00931.21	6.2e-29	NB-ARC domain
Sbai2P424T32.1	NB-ARC	PF00931.21	2.6e-50	NB-ARC domain
Sbai2P427T14.1	NB-ARC	PF00931.21	1.1e-24	NB-ARC domain
Sbai2P428T44.1	NB-ARC	PF00931.21	4.3e-51	NB-ARC domain
Sbai3A337T41.1	NB-ARC	PF00931.21	4.4e-23	NB-ARC domain
Sbai3C333T16.1	NB-ARC	PF00931.21	3.8e-39	NB-ARC domain
Sbai4A354T67.1	NB-ARC	PF00931.21	3.8e-41	NB-ARC domain
Sbai4A357T88.1	NB-ARC	PF00931.21	8.2e-27	NB-ARC domain
Sbai4P354T44.1	NB-ARC	PF00931.21	1.9e-29	NB-ARC domain
Sbai4P355T16.1	NB-ARC	PF00931.21	2e-22	NB-ARC domain
Sbai4P361T36.1	NB-ARC	PF00931.21	3.4e-17	NB-ARC domain
Sbai4P362T50.1	NB-ARC	PF00931.21	4.6e-32	NB-ARC domain
Sbai4P368T47.1	NB-ARC	PF00931.21	4.9e-23	NB-ARC domain
Sbai5A143T100.1	NB-ARC	PF00931.21	1.3e-65	NB-ARC domain
Sbai5A81T80.1	NB-ARC	PF00931.21	7.3e-74	NB-ARC domain
Sbai5C152T1.1	NB-ARC	PF00931.21	4.4e-68	NB-ARC domain
Sbai5P143T44.1	NB-ARC	PF00931.21	2.7e-61	NB-ARC domain
Sbai5P154T106.1	NB-ARC	PF00931.21	5.9e-66	NB-ARC domain
Sbai6P151T35.1	NB-ARC	PF00931.21	1.6e-10	NB-ARC domain
Sbai7A161T37.1	NB-ARC	PF00931.21	9.4e-56	NB-ARC domain
Sbai7P268T65.1	NB-ARC	PF00931.21	4.6e-35	NB-ARC domain
Sbai8A228T45.1	NB-ARC	PF00931.21	1.8e-42	NB-ARC domain
Sbai8A278T55.1	NB-ARC	PF00931.21	4.7e-63	NB-ARC domain
Sbai8C188T3.1	NB-ARC	PF00931.21	3.4e-17	NB-ARC domain
Sbai8C215T3.1	NB-ARC	PF00931.21	5.9e-57	NB-ARC domain
Sbai8C223T16.1	NB-ARC	PF00931.21	1.3e-25	NB-ARC domain
Sbai8C229T13.1	NB-ARC	PF00931.21	2.7e-40	NB-ARC domain
Sbai8C245T12.1	NB-ARC	PF00931.21	5.7e-59	NB-ARC domain
Sbai8C250T12.1	NB-ARC	PF00931.21	7.3e-64	NB-ARC domain
Sbai8P188T10.1	NB-ARC	PF00931.21	3.4e-40	NB-ARC domain
Sbai8P195T29.1	NB-ARC	PF00931.21	5.5e-17	NB-ARC domain
Sbai8P196T41.1	NB-ARC	PF00931.21	5.7e-18	NB-ARC domain
Sbai8P216T24.1	NB-ARC	PF00931.21	3.5e-46	NB-ARC domain
Sbai8P217T40.1	NB-ARC	PF00931.21	2e-24	NB-ARC domain
Sbai8P219T30.1	NB-ARC	PF00931.21	5.3e-36	NB-ARC domain
Sbai8P222T28.1	NB-ARC	PF00931.21	9.8e-28	NB-ARC domain
Sbai8P226T20.1	NB-ARC	PF00931.21	1e-27	NB-ARC domain
Sbai8P278T24.1	NB-ARC	PF00931.21	1.6e-40	NB-ARC domain
Sbai9C42T2.1	NB-ARC	PF00931.21	1e-53	NB-ARC domain
U13761C0T1.1	NB-ARC	PF00931.21	2.9e-64	NB-ARC domain
U1473A0T90.1	NB-ARC	PF00931.21	1.1e-40	NB-ARC domain
Sbai4C6T10.1	Ndr	PF03096.13	1.1e-106	Ndr family
Sbai9A58T25.1	NEMP	PF10225.8	3.9e-53	NEMP family
Sbai4A304T92.1	Neprosin_AP	PF14365.5	8.7e-47	Neprosin activation peptide
Sbai5C95T3.1	zf-NF-X1	PF01422.16	7.8e-14	NF-X1 type zinc finger
Sbai2A176T93.1	NTR2	PF15458.5	2.1e-11	Nineteen complex-related protein 2
Sbai3A66T103.1	NMO	PF03060.14	1.2e-11	Nitronate monooxygenase
Sbai3A199T79.1	NLE	PF08154.11	3.5e-11	NLE (NUC135) domain
Sbai3A324T71.1	NLE	PF08154.11	1.7e-21	NLE (NUC135) domain
Sbai3C198T11.1	NLE	PF08154.11	3.4e-11	NLE (NUC135) domain
Sbai1A28T108.1	NIF	PF03031.17	3.6e-22	NLI interacting factor-like phosphatase
Sbai3A212T67.1	NIF	PF03031.17	3.8e-18	NLI interacting factor-like phosphatase
Sbai3C80T4.1	NIF	PF03031.17	5.5e-38	NLI interacting factor-like phosphatase
Sbai5A74T94.1	NIF	PF03031.17	4.5e-20	NLI interacting factor-like phosphatase
Sbai1P165T64.1	NMD3	PF04981.12	4.6e-75	NMD3 family
Sbai1A359T60.1	NAM	PF02365.14	3.1e-37	No apical meristem (NAM) protein
Sbai1A396T90.1	NAM	PF02365.14	5.5e-35	No apical meristem (NAM) protein
Sbai1A56T82.1	NAM	PF02365.14	5.5e-30	No apical meristem (NAM) protein
Sbai1P205T73.1	NAM	PF02365.14	1.8e-36	No apical meristem (NAM) protein
Sbai2A225T84.1	NAM	PF02365.14	2.8e-28	No apical meristem (NAM) protein
Sbai2C45T6.1	NAM	PF02365.14	2e-28	No apical meristem (NAM) protein
Sbai2P280T60.1	NAM	PF02365.14	4.3e-36	No apical meristem (NAM) protein
Sbai3P115T21.1	NAM	PF02365.14	5e-33	No apical meristem (NAM) protein
Sbai4A35T72.1	NAM	PF02365.14	2.2e-16	No apical meristem (NAM) protein
Sbai4C36T9.1	NAM	PF02365.14	4.7e-17	No apical meristem (NAM) protein
Sbai8A133T114.1	NAM	PF02365.14	4.3e-35	No apical meristem (NAM) protein
Sbai8A93T125.1	NAM	PF02365.14	8.3e-38	No apical meristem (NAM) protein
U17921A0T56.1	NAM	PF02365.14	3e-34	No apical meristem (NAM) protein
Sbai1A382T70.1	Noc2	PF03715.12	2.4e-59	Noc2p family
Sbai1A534T99.1	Noc2	PF03715.12	7.4e-100	Noc2p family
Sbai1A587T138.1	Nodulin-like	PF06813.12	1.1e-94	Nodulin-like
Sbai3A445T280.1	Nodulin-like	PF06813.12	5.6e-93	Nodulin-like
Sbai5C108T8.1	Nodulin-like	PF06813.12	4e-88	Nodulin-like
Sbai8P175T11.1	Nodulin-like	PF06813.12	4.4e-90	Nodulin-like
Sbai1A512T92.1	DIOX_N	PF14226.5	6.7e-35	non-haem dioxygenase in morphine synthesis N-terminal
Sbai3A23T116.1	DIOX_N	PF14226.5	2.8e-26	non-haem dioxygenase in morphine synthesis N-terminal
Sbai3A257T90.1	DIOX_N	PF14226.5	1.9e-26	non-haem dioxygenase in morphine synthesis N-terminal
Sbai5A351T72.1	DIOX_N	PF14226.5	7e-21	non-haem dioxygenase in morphine synthesis N-terminal
Sbai7A21T72.1	DIOX_N	PF14226.5	7.5e-16	non-haem dioxygenase in morphine synthesis N-terminal
Sbai7A21T74.1	DIOX_N	PF14226.5	3.3e-14	non-haem dioxygenase in morphine synthesis N-terminal
Sbai7A24T92.1	DIOX_N	PF14226.5	3.3e-14	non-haem dioxygenase in morphine synthesis N-terminal
Sbai7A26T73.1	DIOX_N	PF14226.5	5e-17	non-haem dioxygenase in morphine synthesis N-terminal
Sbai7A280T74.1	DIOX_N	PF14226.5	7.9e-16	non-haem dioxygenase in morphine synthesis N-terminal
Sbai7C23T16.1	DIOX_N	PF14226.5	1.2e-17	non-haem dioxygenase in morphine synthesis N-terminal
Sbai8A51T133.1	DIOX_N	PF14226.5	1.4e-15	non-haem dioxygenase in morphine synthesis N-terminal
Sbai8A82T117.1	DIOX_N	PF14226.5	1.5e-17	non-haem dioxygenase in morphine synthesis N-terminal
Sbai8C13T16.1	DIOX_N	PF14226.5	3.7e-23	non-haem dioxygenase in morphine synthesis N-terminal
Sbai8C31T10.1	DIOX_N	PF14226.5	1.7e-13	non-haem dioxygenase in morphine synthesis N-terminal
Sbai8C51T8.1	DIOX_N	PF14226.5	6.9e-16	non-haem dioxygenase in morphine synthesis N-terminal
Sbai9A238T139.1	DIOX_N	PF14226.5	3.5e-18	non-haem dioxygenase in morphine synthesis N-terminal
Sbai5A87T113.1	NOP5NT	PF08156.12	5e-19	NOP5NT (NUC127) domain
Sbai3A107T135.1	NPH3	PF03000.13	5.6e-93	NPH3 family
Sbai3A406T33.1	NPH3	PF03000.13	4.5e-10	NPH3 family
Sbai8A241T66.1	Nse4_C	PF08743.9	1.5e-23	Nse4 C-terminal
Sbai8A66T101.1	Nsp1_C	PF05064.12	1.6e-23	Nsp1-like C-terminal region
Sbai7A147T51.1	ADH_N_2	PF16884.4	4.9e-12	N-terminal domain of oxidoreductase
Sbai7A184T160.1	ADH_N_2	PF16884.4	8.4e-26	N-terminal domain of oxidoreductase
Sbai5C60T8.1	Chorein_N	PF12624.6	1.2e-11	N-terminal region of Chorein or VPS13
Sbai6C258T15.1	MCRS_N	PF13325.5	4.9e-15	N-terminal region of micro-spherule protein
Sbai8C130T6.1	ELYS	PF13934.5	1.3e-57	Nuclear pore complex assembly
Sbai5A132T59.1	Nup84_Nup100	PF04121.12	6.8e-64	Nuclear pore protein 84 / 107
Sbai9A233T75.1	NTF2	PF02136.19	8.6e-23	Nuclear transport factor 2 (NTF2) domain
U1942C0T26.1	NTF2	PF02136.19	3.7e-23	Nuclear transport factor 2 (NTF2) domain
Sbai2P211T61.1	Nop52	PF05997.11	3.4e-57	Nucleolar protein,Nop52
Sbai2A91T126.1	NDK	PF00334.18	1.1e-51	Nucleoside diphosphate kinase
Sbai4C346T2.1	NDK	PF00334.18	4.3e-53	Nucleoside diphosphate kinase
Sbai8A70T120.1	NDK	PF00334.18	1.2e-54	Nucleoside diphosphate kinase
Sbai2C308T1.1	NAP	PF00956.17	2.6e-85	Nucleosome assembly protein (NAP)
Sbai5A208T49.1	NAP	PF00956.17	7.3e-39	Nucleosome assembly protein (NAP)
Sbai3A299T117.1	Fes1	PF08609.9	5.3e-10	Nucleotide exchange factor Fes1
Sbai1A638T90.1	Nucleotid_trans	PF03407.15	1.4e-77	Nucleotide-diphospho-sugar transferase
Sbai8A16T105.1	Nucleotid_trans	PF03407.15	8.8e-53	Nucleotide-diphospho-sugar transferase
Sbai8A95T114.1	Nucleotid_trans	PF03407.15	1.4e-61	Nucleotide-diphospho-sugar transferase
Sbai9C100T18.1	Nucleotid_trans	PF03407.15	6.1e-56	Nucleotide-diphospho-sugar transferase
Sbai7A210T59.1	NTP_transferase	PF00483.22	6.4e-75	Nucleotidyl transferase
Sbai9A208T71.1	NTP_transferase	PF00483.22	2.1e-39	Nucleotidyl transferase
Sbai2C141T16.1	NTP_transf_2	PF01909.22	5.6e-10	Nucleotidyltransferase domain
Sbai3A208T61.1	NUDIX	PF00293.27	7.3e-22	NUDIX domain
Sbai4A25T76.1	Nucleoporin_N	PF08801.10	3.2e-13	Nup133 N terminal like
Sbai2P134T51.1	NUP50	PF08911.10	2.7e-13	NUP50 (Nucleoporin 50 kDa)
Sbai2A139T64.1	Nup35_RRM	PF05172.12	1.7e-25	Nup53/35/40-type RNA recognition motif
Sbai4A383T87.1	Nucleopor_Nup85	PF07575.12	8.6e-137	Nup85 Nucleoporin
Sbai2A203T149.1	Nic96	PF04097.13	6e-97	Nup93/Nic96
Sbai8A98T133.1	tRNA_anti-codon	PF01336.24	4.4e-15	OB-fold nucleic acid binding domain
Sbai6A296T54.1	RRM_occluded	PF16842.4	8.6e-10	Occluded RNA-recognition motif
Sbai8P131T43.1	Oleosin	PF01277.16	3.1e-41	Oleosin
Sbai6C127T1.1	ODR4-like	PF14778.5	8.9e-65	Olfactory receptor 4-like
Sbai3C87T5.1	OB_NTP_bind	PF07717.15	9.4e-11	Oligonucleotide/oligosaccharide-binding (OB)-fold
Sbai8P94T43.1	Ost4	PF10215.8	9.7e-16	Oligosaccaryltransferase
Sbai3C22T5.1	Alg14	PF08660.10	3.5e-45	Oligosaccharide biosynthesis protein Alg14 like
Sbai5A138T59.1	STT3	PF02516.13	2.8e-124	Oligosaccharyl transferase STT3 subunit
Sbai9A11T80.1	STT3	PF02516.13	8.1e-105	Oligosaccharyl transferase STT3 subunit
Sbai8A15T133.1	DDOST_48kD	PF03345.13	5.5e-125	Oligosaccharyltransferase 48 kDa subunit beta
Sbai8C15T5.1	DDOST_48kD	PF03345.13	3.7e-122	Oligosaccharyltransferase 48 kDa subunit beta
Sbai1A1T75.1	Methyltransf_2	PF00891.17	7.4e-28	O-methyltransferase
Sbai1A3T91.1	Methyltransf_2	PF00891.17	1e-46	O-methyltransferase
Sbai1C28T7.1	Methyltransf_2	PF00891.17	1.8e-47	O-methyltransferase
Sbai6A106T66.1	Methyltransf_2	PF00891.17	2.6e-57	O-methyltransferase
Sbai6A111T45.1	Methyltransf_2	PF00891.17	1.2e-56	O-methyltransferase
Sbai1A362T109.1	OPT	PF03169.14	7.3e-129	OPT oligopeptide transporter protein
Sbai1A364T83.1	OPT	PF03169.14	4.7e-108	OPT oligopeptide transporter protein
Sbai3C60T7.1	OPT	PF03169.14	3.2e-169	OPT oligopeptide transporter protein
Sbai4A299T153.1	OPT	PF03169.14	5.7e-137	OPT oligopeptide transporter protein
Sbai8A1T167.1	OPT	PF03169.14	1.4e-159	OPT oligopeptide transporter protein
Sbai3A32T109.1	OPA3	PF07047.11	1.5e-20	Optic atrophy 3 protein (OPA3)
Sbai8C17T3.1	Organ_specific	PF10950.7	3.3e-25	Organ specific protein
Sbai1C573T18.1	OHA	PF14418.5	9.6e-11	OST-HTH Associated domain
Sbai3C82T0.1	OST-HTH	PF12872.6	7.1e-15	OST-HTH/LOTUS domain
Sbai8C10T16.1	OST-HTH	PF12872.6	3.9e-21	OST-HTH/LOTUS domain
Sbai8C185T6.1	OTU	PF02338.18	3.2e-18	OTU-like cysteine protease
Sbai6A314T155.1	GFO_IDH_MocA	PF01408.21	1.9e-22	Oxidoreductase family, NAD-binding Rossmann fold
Sbai2A212T94.1	NAD_binding_1	PF00175.20	1.6e-18	Oxidoreductase NAD-binding domain
Sbai2C266T5.1	NAD_binding_1	PF00175.20	5.6e-12	Oxidoreductase NAD-binding domain
Sbai9C153T13.1	NAD_binding_1	PF00175.20	1.2e-15	Oxidoreductase NAD-binding domain
Sbai9C60T4.1	NAD_binding_1	PF00175.20	5.3e-29	Oxidoreductase NAD-binding domain
Sbai3C125T7.1	Oxysterol_BP	PF01237.17	1.3e-83	Oxysterol-binding protein
Sbai1C517T18.1	PA	PF02225.21	4.6e-10	PA domain
Sbai5A11T133.1	PA	PF02225.21	7e-13	PA domain
Sbai8C25T0.1	PA	PF02225.21	6.6e-10	PA domain
Sbai1C76T8.1	PAN_2	PF08276.10	9.1e-17	PAN-like domain
Sbai3A42T119.1	PAN_2	PF08276.10	1e-13	PAN-like domain
Sbai3A43T83.1	PAN_2	PF08276.10	1.5e-12	PAN-like domain
Sbai5A31T75.1	PAN_2	PF08276.10	1.7e-16	PAN-like domain
Sbai5A36T74.1	PAN_2	PF08276.10	1.3e-17	PAN-like domain
Sbai5A57T86.1	PAN_2	PF08276.10	3e-10	PAN-like domain
Sbai5C35T11.1	PAN_2	PF08276.10	2.8e-14	PAN-like domain
Sbai7P301T113.1	PAN_2	PF08276.10	2.6e-17	PAN-like domain
U1107C0T16.1	PAN_2	PF08276.10	2.1e-16	PAN-like domain
Sbai4A260T99.1	PAP_fibrillin	PF04755.11	6.3e-10	PAP_fibrillin
Sbai1C250T18.1	PAP2	PF01569.20	1.5e-31	PAP2 superfamily
Sbai2A209T70.1	PAP2	PF01569.20	4.3e-16	PAP2 superfamily
Sbai2C87T7.1	PAR1	PF06521.10	7.1e-62	PAR1 protein
Sbai1A493T101.1	Patatin	PF01734.21	4.4e-34	Patatin-like phospholipase
Sbai1A496T64.1	Patatin	PF01734.21	2.8e-11	Patatin-like phospholipase
Sbai4A25T80.1	Patatin	PF01734.21	3e-19	Patatin-like phospholipase
Sbai1A245T101.1	Bet_v_1	PF00407.18	3.4e-38	Pathogenesis-related protein Bet v I family
Sbai2C411T10.1	Bet_v_1	PF00407.18	2.7e-22	Pathogenesis-related protein Bet v I family
Sbai2P398T57.1	Bet_v_1	PF00407.18	3.7e-22	Pathogenesis-related protein Bet v I family
Sbai3P236T140.1	Bet_v_1	PF00407.18	1.8e-29	Pathogenesis-related protein Bet v I family
Sbai4A374T99.1	Bet_v_1	PF00407.18	1e-24	Pathogenesis-related protein Bet v I family
Sbai6P216T34.1	Bet_v_1	PF00407.18	4.9e-35	Pathogenesis-related protein Bet v I family
Sbai7A232T95.1	Bet_v_1	PF00407.18	5.4e-22	Pathogenesis-related protein Bet v I family
Sbai7A232T96.1	Bet_v_1	PF00407.18	2.7e-26	Pathogenesis-related protein Bet v I family
Sbai7A232T97.1	Bet_v_1	PF00407.18	5.6e-28	Pathogenesis-related protein Bet v I family
Sbai7A232T98.1	Bet_v_1	PF00407.18	2.8e-25	Pathogenesis-related protein Bet v I family
Sbai7A232T99.1	Bet_v_1	PF00407.18	1.2e-21	Pathogenesis-related protein Bet v I family
Sbai7P232T57.1	Bet_v_1	PF00407.18	9.9e-29	Pathogenesis-related protein Bet v I family
Sbai9A15T108.1	Bet_v_1	PF00407.18	2.7e-34	Pathogenesis-related protein Bet v I family
Sbai9A15T113.1	Bet_v_1	PF00407.18	4.2e-34	Pathogenesis-related protein Bet v I family
Sbai9A16T59.1	Bet_v_1	PF00407.18	8.2e-39	Pathogenesis-related protein Bet v I family
Sbai9A20T80.1	Bet_v_1	PF00407.18	4.8e-36	Pathogenesis-related protein Bet v I family
Sbai9A229T43.1	Bet_v_1	PF00407.18	4.1e-26	Pathogenesis-related protein Bet v I family
Sbai9C16T1.1	Bet_v_1	PF00407.18	1.4e-37	Pathogenesis-related protein Bet v I family
Sbai9C16T2.1	Bet_v_1	PF00407.18	1.7e-38	Pathogenesis-related protein Bet v I family
Sbai9C19T7.1	Bet_v_1	PF00407.18	6.6e-10	Pathogenesis-related protein Bet v I family
Sbai9C20T5.1	Bet_v_1	PF00407.18	1.7e-39	Pathogenesis-related protein Bet v I family
U3096A0T88.1	Bet_v_1	PF00407.18	2.9e-19	Pathogenesis-related protein Bet v I family
Sbai2A349T101.1	PAXNEB	PF05625.10	1.1e-59	PAXNEB protein
Sbai1A541T92.1	PB1	PF00564.23	1.7e-10	PB1 domain
Sbai4A11T88.1	PB1	PF00564.23	1.1e-19	PB1 domain
Sbai5C71T3.1	PB1	PF00564.23	1e-21	PB1 domain
Sbai8C1T19.1	PB1	PF00564.23	2.4e-19	PB1 domain
Sbai2A91T129.1	PCI	PF01399.26	1.6e-15	PCI domain
Sbai2C323T22.1	PCI	PF01399.26	1.5e-16	PCI domain
Sbai3A444T137.1	PCI	PF01399.26	1.3e-18	PCI domain
Sbai5C157T12.1	PCI	PF01399.26	4.6e-16	PCI domain
Sbai8A159T135.1	PDDEXK_6	PF04720.11	2.4e-58	PDDEXK-like family of unknown function
Sbai8P145T30.1	PDDEXK_6	PF04720.11	2.8e-55	PDDEXK-like family of unknown function
Sbai9C251T10.1	PDDEXK_6	PF04720.11	1.1e-49	PDDEXK-like family of unknown function
Sbai1A372T108.1	PDZ_2	PF13180.5	8.3e-12	PDZ domain
Sbai1A626T46.1	PDZ_2	PF13180.5	2.3e-12	PDZ domain
Sbai3A443T144.1	Pec_lyase_C	PF00544.18	4.2e-21	Pectate lyase
Sbai7A252T79.1	Pectinesterase	PF01095.18	9.6e-147	Pectinesterase
Sbai1C24T4.1	PPR_long	PF17177.3	8.6e-13	Pentacotripeptide-repeat region of PRORP
Sbai1P145T26.1	PPR_long	PF17177.3	3.2e-15	Pentacotripeptide-repeat region of PRORP
Sbai1P209T113.1	PPR_long	PF17177.3	9.2e-10	Pentacotripeptide-repeat region of PRORP
Sbai1P271T26.1	PPR_long	PF17177.3	1.1e-11	Pentacotripeptide-repeat region of PRORP
Sbai1P446T20.1	PPR_long	PF17177.3	5.3e-25	Pentacotripeptide-repeat region of PRORP
Sbai1P537T11.1	PPR_long	PF17177.3	9.1e-10	Pentacotripeptide-repeat region of PRORP
Sbai1P557T40.1	PPR_long	PF17177.3	1e-54	Pentacotripeptide-repeat region of PRORP
Sbai1P617T73.1	PPR_long	PF17177.3	7.3e-14	Pentacotripeptide-repeat region of PRORP
Sbai2C34T6.1	PPR_long	PF17177.3	1.6e-18	Pentacotripeptide-repeat region of PRORP
Sbai2C51T7.1	PPR_long	PF17177.3	5.4e-17	Pentacotripeptide-repeat region of PRORP
Sbai2C86T5.1	PPR_long	PF17177.3	1e-12	Pentacotripeptide-repeat region of PRORP
Sbai2P113T19.1	PPR_long	PF17177.3	1.3e-19	Pentacotripeptide-repeat region of PRORP
Sbai2P243T13.1	PPR_long	PF17177.3	5.9e-13	Pentacotripeptide-repeat region of PRORP
Sbai2P360T24.1	PPR_long	PF17177.3	2.6e-27	Pentacotripeptide-repeat region of PRORP
Sbai3A180T78.1	PPR_long	PF17177.3	8.8e-10	Pentacotripeptide-repeat region of PRORP
Sbai3C106T15.1	PPR_long	PF17177.3	3.1e-11	Pentacotripeptide-repeat region of PRORP
Sbai3P149T85.1	PPR_long	PF17177.3	4.2e-37	Pentacotripeptide-repeat region of PRORP
Sbai4P249T23.1	PPR_long	PF17177.3	5.6e-27	Pentacotripeptide-repeat region of PRORP
Sbai5C73T20.1	PPR_long	PF17177.3	1.2e-10	Pentacotripeptide-repeat region of PRORP
Sbai5P314T23.1	PPR_long	PF17177.3	1.8e-19	Pentacotripeptide-repeat region of PRORP
Sbai5P344T63.1	PPR_long	PF17177.3	1.5e-11	Pentacotripeptide-repeat region of PRORP
Sbai6C71T7.1	PPR_long	PF17177.3	5.9e-14	Pentacotripeptide-repeat region of PRORP
Sbai6C98T11.1	PPR_long	PF17177.3	5.7e-24	Pentacotripeptide-repeat region of PRORP
Sbai6P281T35.1	PPR_long	PF17177.3	4.8e-25	Pentacotripeptide-repeat region of PRORP
Sbai7C76T14.1	PPR_long	PF17177.3	3.1e-13	Pentacotripeptide-repeat region of PRORP
Sbai7P263T35.1	PPR_long	PF17177.3	1.8e-55	Pentacotripeptide-repeat region of PRORP
Sbai7P281T36.1	PPR_long	PF17177.3	2.5e-14	Pentacotripeptide-repeat region of PRORP
Sbai7P300T65.1	PPR_long	PF17177.3	7.4e-11	Pentacotripeptide-repeat region of PRORP
Sbai8C11T11.1	PPR_long	PF17177.3	1.3e-20	Pentacotripeptide-repeat region of PRORP
Sbai8C24T12.1	PPR_long	PF17177.3	2e-13	Pentacotripeptide-repeat region of PRORP
Sbai9C4T12.1	PPR_long	PF17177.3	4.2e-21	Pentacotripeptide-repeat region of PRORP
Sbai9P196T22.1	PPR_long	PF17177.3	3.4e-15	Pentacotripeptide-repeat region of PRORP
Sbai1C197T15.1	PPR_3	PF13812.5	1.1e-18	Pentatricopeptide repeat domain
Sbai1C70T12.1	PPR_3	PF13812.5	1.1e-13	Pentatricopeptide repeat domain
Sbai1P208T21.1	PPR_3	PF13812.5	7.3e-22	Pentatricopeptide repeat domain
Sbai1P615T50.1	PPR_3	PF13812.5	2.8e-20	Pentatricopeptide repeat domain
Sbai2C24T6.1	PPR_3	PF13812.5	2.6e-18	Pentatricopeptide repeat domain
Sbai3A157T103.1	PPR_3	PF13812.5	9.9e-11	Pentatricopeptide repeat domain
Sbai3P213T21.1	PPR_3	PF13812.5	9e-17	Pentatricopeptide repeat domain
Sbai3P218T23.1	PPR_3	PF13812.5	1.5e-23	Pentatricopeptide repeat domain
Sbai5C377T14.1	PPR_3	PF13812.5	5.8e-15	Pentatricopeptide repeat domain
Sbai5P315T23.1	PPR_3	PF13812.5	9.3e-17	Pentatricopeptide repeat domain
Sbai6C74T15.1	PPR_3	PF13812.5	4.5e-19	Pentatricopeptide repeat domain
Sbai7C16T16.1	PPR_3	PF13812.5	8.1e-24	Pentatricopeptide repeat domain
Sbai7C7T12.1	PPR_3	PF13812.5	3.6e-17	Pentatricopeptide repeat domain
Sbai8A79T71.1	PPR_3	PF13812.5	6.7e-13	Pentatricopeptide repeat domain
Sbai8P145T118.1	PPR_3	PF13812.5	1.2e-15	Pentatricopeptide repeat domain
Sbai9P235T56.1	PPR_3	PF13812.5	5.2e-20	Pentatricopeptide repeat domain
Sbai8C36T9.1	Peptidase_C50	PF03568.16	2.9e-98	Peptidase family C50
Sbai2A248T75.1	Peptidase_M20	PF01546.27	8.3e-34	Peptidase family M20/M25/M40
Sbai3A95T111.1	Peptidase_M20	PF01546.27	4.4e-37	Peptidase family M20/M25/M40
U16291C0T1.1	Peptidase_M48	PF01435.17	1.3e-44	Peptidase family M48
Sbai6C300T0.1	Inhibitor_I9	PF05922.15	2.2e-14	Peptidase inhibitor I9
Sbai2A433T36.1	Peptidase_M50B	PF13398.5	8.3e-58	Peptidase M50B-like
Sbai2A320T113.1	Peptidase_M76	PF09768.8	2.2e-58	Peptidase M76 family
Sbai1A597T71.1	BSP	PF04450.11	3.9e-55	Peptidase of plants and bacteria
Sbai8C7T9.1	BSP	PF04450.11	1.5e-51	Peptidase of plants and bacteria
Sbai9A121T37.1	Peptidase_S24	PF00717.22	1.3e-11	Peptidase S24-like
Sbai1A180T137.1	Per1	PF04080.12	3.2e-78	Per1-like family
Sbai2C270T5.1	Peripla_BP_6	PF13458.5	4.1e-14	Periplasmic binding protein
Sbai2C58T0.1	Xan_ur_permease	PF00860.19	2e-27	Permease family
Sbai8A4T98.1	Xan_ur_permease	PF00860.19	3.2e-66	Permease family
Sbai3C264T16.1	Perm-CXXC	PF15629.5	1.8e-11	Permuted single zf-CXXC unit
Sbai1A217T142.1	peroxidase	PF00141.22	1.3e-67	Peroxidase
Sbai1A577T159.1	peroxidase	PF00141.22	3e-73	Peroxidase
Sbai1P182T133.1	peroxidase	PF00141.22	9.2e-70	Peroxidase
Sbai2A208T202.1	peroxidase	PF00141.22	1.1e-75	Peroxidase
Sbai2A57T73.1	peroxidase	PF00141.22	9.5e-80	Peroxidase
Sbai2C33T8.1	peroxidase	PF00141.22	4.1e-78	Peroxidase
Sbai3A134T149.1	peroxidase	PF00141.22	2.6e-80	Peroxidase
Sbai3A273T104.1	peroxidase	PF00141.22	3.5e-77	Peroxidase
Sbai3A445T269.1	peroxidase	PF00141.22	1.2e-72	Peroxidase
Sbai3C117T10.1	peroxidase	PF00141.22	3.2e-47	Peroxidase
Sbai3C49T11.1	peroxidase	PF00141.22	5.8e-61	Peroxidase
Sbai4A18T147.1	peroxidase	PF00141.22	4e-66	Peroxidase
Sbai4A292T91.1	peroxidase	PF00141.22	5.8e-75	Peroxidase
Sbai4C18T4.1	peroxidase	PF00141.22	1.8e-79	Peroxidase
Sbai8A164T69.1	peroxidase	PF00141.22	2.1e-46	Peroxidase
Sbai8A238T98.1	peroxidase	PF00141.22	3.6e-76	Peroxidase
Sbai1C181T16.1	PfkB	PF00294.23	5.1e-81	pfkB family carbohydrate kinase
Sbai1A634T83.1	PHD_Oberon	PF07227.10	1.9e-30	PHD - plant homeodomain finger protein
Sbai4A21T78.1	PHD_Oberon	PF07227.10	3.1e-35	PHD - plant homeodomain finger protein
Sbai5C44T20.1	zf-HC5HC2H	PF13771.5	4e-11	PHD-like zinc-binding domain
Sbai3C178T7.1	PhzC-PhzF	PF02567.15	6.3e-64	Phenazine biosynthesis-like protein
Sbai4P286T45.1	PHF5	PF03660.13	3.1e-50	PHF5-like protein
Sbai8A42T150.1	PP2	PF14299.5	4.9e-36	Phloem protein 2
Sbai6P306T42.1	Phi_1	PF04674.11	6.7e-72	Phosphate-induced protein 1 conserved region
Sbai1A13T91.1	PigN	PF04987.13	5.4e-109	Phosphatidylinositolglycan class N (PIG-N)
Sbai1A69T66.1	PI-PLC-X	PF00388.18	7.3e-24	Phosphatidylinositol-specific phospholipase C, X domain
Sbai3C254T19.1	PAPS_reduct	PF01507.18	2.8e-18	Phosphoadenosine phosphosulfate reductase family
Sbai9A166T65.1	PEPCK_ATP	PF01293.19	7.2e-212	Phosphoenolpyruvate carboxykinase
Sbai2C111T1.1	Phosphoesterase	PF04185.13	5.9e-106	Phosphoesterase family
Sbai5A89T93.1	Phosphoesterase	PF04185.13	2.5e-108	Phosphoesterase family
Sbai3A52T113.1	PFK	PF00365.19	7.3e-36	Phosphofructokinase
Sbai3C63T4.1	PFK	PF00365.19	4.3e-56	Phosphofructokinase
Sbai4C35T1.1	PFK	PF00365.19	1.3e-30	Phosphofructokinase
Sbai1A538T45.1	Phos_pyr_kin	PF08543.11	3.7e-13	Phosphomethylpyrimidine kinase
Sbai2A7T128.1	Pribosyltran	PF00156.26	3.5e-10	Phosphoribosyl transferase domain
Sbai4A375T168.1	Pribosyltran	PF00156.26	6.4e-16	Phosphoribosyl transferase domain
Sbai9C179T1.1	Pribosyltran	PF00156.26	1.7e-18	Phosphoribosyl transferase domain
Sbai1C111T15.1	PNP_UDP_1	PF01048.19	1.5e-30	Phosphorylase superfamily
Sbai6A315T75.1	APH	PF01636.22	1.1e-15	Phosphotransferase enzyme family
Sbai8A211T82.1	Phytochelatin	PF05023.13	6.8e-47	Phytochelatin synthase
Sbai8C144T12.1	Piezo_RRas_bdg	PF12166.7	5.6e-108	Piezo non-specific cation channel, R-Ras-binding domain
Sbai4A55T59.1	PIG-X	PF08320.11	1.2e-20	PIG-X / PBN1
Sbai9A219T90.1	Pirin	PF02678.15	5.9e-33	Pirin
Sbai1C23T6.1	CaM_binding	PF07839.10	1e-24	Plant calmodulin-binding domain
Sbai1P653T64.1	CaM_binding	PF07839.10	9.7e-29	Plant calmodulin-binding domain
Sbai4A244T79.1	CaM_binding	PF07839.10	6.7e-54	Plant calmodulin-binding domain
Sbai9C11T4.1	DUF810	PF05664.10	2.2e-255	Plant family of unknown function (DUF810)
Sbai1P182T117.1	PMEI	PF04043.14	2.2e-38	Plant invertase/pectin methylesterase inhibitor
Sbai1P182T153.1	PMEI	PF04043.14	2e-21	Plant invertase/pectin methylesterase inhibitor
Sbai2A157T82.1	PMEI	PF04043.14	3e-53	Plant invertase/pectin methylesterase inhibitor
Sbai3C8T9.1	PMEI	PF04043.14	5.2e-17	Plant invertase/pectin methylesterase inhibitor
Sbai3P163T75.1	PMEI	PF04043.14	6.2e-11	Plant invertase/pectin methylesterase inhibitor
U37105C0T1.1	PMEI	PF04043.14	2.3e-18	Plant invertase/pectin methylesterase inhibitor
Sbai6C8T5.1	PORR	PF11955.7	8.1e-112	Plant organelle RNA recognition domain
Sbai8A83T134.1	PDR_assoc	PF08370.10	1.7e-27	Plant PDR ABC transporter associated
Sbai8A86T141.1	PDR_assoc	PF08370.10	5.1e-21	Plant PDR ABC transporter associated
Sbai8C52T19.1	PRT_C	PF08372.9	3.9e-77	Plant phosphoribosyltransferase C-terminal
Sbai4P273T69.1	A_thal_3526	PF09713.9	8.1e-27	Plant protein 1589 of unknown function (A_thal_3526)
Sbai1A159T61.1	DUF639	PF04842.11	1.4e-64	Plant protein of unknown function (DUF639)
Sbai5C284T10.1	DUF639	PF04842.11	2.3e-76	Plant protein of unknown function (DUF639)
Sbai3C26T4.1	DUF641	PF04859.11	3.7e-43	Plant protein of unknown function (DUF641)
Sbai5P380T16.1	DUF641	PF04859.11	3.1e-41	Plant protein of unknown function (DUF641)
Sbai8P151T112.1	DUF641	PF04859.11	1.1e-25	Plant protein of unknown function (DUF641)
Sbai5C308T30.1	DUF863	PF05904.10	1.5e-16	Plant protein of unknown function (DUF863)
Sbai4P374T84.1	DUF868	PF05910.11	6.3e-69	Plant protein of unknown function (DUF868)
Sbai1P511T11.1	Plant_zn_clust	PF10533.8	3.6e-16	Plant zinc cluster domain
Sbai8A91T127.1	Plant_zn_clust	PF10533.8	3.6e-17	Plant zinc cluster domain
Sbai8A24T199.1	Choline_transpo	PF04515.11	8.7e-40	Plasma-membrane choline transporter
Sbai1A631T100.1	Cu_bind_like	PF02298.16	8.5e-17	Plastocyanin-like domain
Sbai2A232T110.1	Cu_bind_like	PF02298.16	7.4e-22	Plastocyanin-like domain
Sbai2A284T72.1	Cu_bind_like	PF02298.16	1.9e-19	Plastocyanin-like domain
Sbai2A284T73.1	Cu_bind_like	PF02298.16	1e-48	Plastocyanin-like domain
Sbai2A64T66.1	Cu_bind_like	PF02298.16	8e-23	Plastocyanin-like domain
Sbai8C70T4.1	Cu_bind_like	PF02298.16	4e-23	Plastocyanin-like domain
Sbai1A616T83.1	PLAT	PF01477.22	3.3e-16	PLAT/LH2 domain
Sbai8A38T138.1	PLAT	PF01477.22	6.9e-19	PLAT/LH2 domain
Sbai8A62T116.1	PLATZ	PF04640.13	1.3e-24	PLATZ transcription factor
Sbai8A56T119.1	PLDc_2	PF13091.5	8.6e-11	PLD-like domain
Sbai2C16T5.1	Plug_translocon	PF10559.8	2.2e-18	Plug domain of Sec61p
Sbai3A26T112.1	Plug_translocon	PF10559.8	1e-17	Plug domain of Sec61p
Sbai3C39T11.1	Plus-3	PF03126.17	1.5e-30	Plus-3 domain
Sbai1A186T101.1	PMR5N	PF14416.5	1.1e-21	PMR5 N terminal Domain
Sbai1A464T80.1	PMR5N	PF14416.5	4.2e-15	PMR5 N terminal Domain
Sbai2A26T100.1	PMR5N	PF14416.5	1.5e-19	PMR5 N terminal Domain
Sbai3A178T107.1	PMR5N	PF14416.5	1.4e-22	PMR5 N terminal Domain
Sbai3C338T11.1	PMR5N	PF14416.5	1.7e-22	PMR5 N terminal Domain
Sbai8A105T90.1	PMR5N	PF14416.5	5.8e-23	PMR5 N terminal Domain
Sbai8A45T140.1	PMR5N	PF14416.5	8.6e-23	PMR5 N terminal Domain
Sbai9C18T1.1	PMR5N	PF14416.5	5e-15	PMR5 N terminal Domain
Sbai9C21T17.1	PMR5N	PF14416.5	4.1e-15	PMR5 N terminal Domain
Sbai7C254T5.1	Pollen_Ole_e_I	PF01190.16	6.2e-10	Pollen proteins Ole e I like
Sbai2P27T27.1	Polyketide_cyc2	PF10604.8	8.5e-11	Polyketide cyclase / dehydrase and lipid transport
Sbai3P278T38.1	Polyketide_cyc2	PF10604.8	9.4e-22	Polyketide cyclase / dehydrase and lipid transport
Sbai7C279T6.1	PPO1_DWL	PF12142.7	1.7e-24	Polyphenol oxidase middle domain
Sbai7C279T7.1	PPO1_DWL	PF12142.7	5.2e-25	Polyphenol oxidase middle domain
Sbai1P625T57.1	polyprenyl_synt	PF00348.16	5.6e-50	Polyprenyl synthetase
Sbai3A62T117.1	polyprenyl_synt	PF00348.16	8.9e-90	Polyprenyl synthetase
Sbai5A38T145.1	polyprenyl_synt	PF00348.16	3.8e-72	Polyprenyl synthetase
Sbai8A28T144.1	polyprenyl_synt	PF00348.16	1.1e-31	Polyprenyl synthetase
Sbai5C39T7.1	Polysacc_synt_2	PF02719.14	1.8e-23	Polysaccharide biosynthesis protein
Sbai4C379T3.1	Lysine_decarbox	PF03641.13	7.5e-15	Possible lysine decarboxylase
Sbai2A337T36.1	PTR2	PF00854.20	3.5e-22	POT family
Sbai3A147T123.1	PTR2	PF00854.20	3e-80	POT family
Sbai3A284T55.1	PTR2	PF00854.20	1.4e-20	POT family
Sbai3C117T8.1	PTR2	PF00854.20	1.5e-69	POT family
Sbai6A4T154.1	PTR2	PF00854.20	5e-89	POT family
Sbai6A4T156.1	PTR2	PF00854.20	6.4e-68	POT family
Sbai4A374T101.1	Peptidase_C97	PF05903.13	4.5e-45	PPPDE putative peptidase domain
Sbai8C16T13.1	Peptidase_C97	PF05903.13	1.5e-43	PPPDE putative peptidase domain
Sbai1A35T79.1	PPR_1	PF12854.6	7.6e-10	PPR repeat
Sbai1A559T67.1	PPR	PF01535.19	3.3e-15	PPR repeat
Sbai1A626T54.1	PPR_1	PF12854.6	5.8e-10	PPR repeat
Sbai2P156T18.1	PPR_1	PF12854.6	1.1e-12	PPR repeat
Sbai3A36T133.1	PPR	PF01535.19	4.7e-14	PPR repeat
Sbai3A51T132.1	PPR	PF01535.19	3.2e-10	PPR repeat
Sbai3C443T1.1	PPR	PF01535.19	1.7e-13	PPR repeat
Sbai5A49T117.1	PPR	PF01535.19	2.3e-11	PPR repeat
Sbai5A95T88.1	PPR	PF01535.19	6.9e-10	PPR repeat
Sbai7P123T27.1	PPR_1	PF12854.6	9.4e-20	PPR repeat
Sbai7P143T19.1	PPR_1	PF12854.6	1.9e-11	PPR repeat
Sbai8C6T25.1	PPR_1	PF12854.6	1.7e-22	PPR repeat
Sbai5A359T77.1	PPR_2	PF13041.5	7e-12	PPR repeat family
Sbai5C13T14.1	PPR_2	PF13041.5	2.9e-10	PPR repeat family
Sbai8A66T105.1	PPR_2	PF13041.5	2.6e-12	PPR repeat family
Sbai3A259T97.1	PQQ_2	PF13360.5	1.2e-13	PQQ-like domain
Sbai4P291T69.1	PRA1	PF03208.18	6.5e-37	PRA1 family protein
Sbai2C283T9.1	zinc_ribbon_10	PF10058.8	2e-19	Predicted integral membrane zinc-ribbon metal-binding protein
Sbai3A87T116.1	Prefoldin	PF02996.16	5e-23	Prefoldin subunit
Sbai4A32T77.1	Prefoldin	PF02996.16	1.4e-23	Prefoldin subunit
Sbai3A424T41.1	CPSF73-100_C	PF11718.7	4.2e-10	Pre-mRNA 3'-end-processing endonuclease polyadenylation factor C-term
Sbai4A379T85.1	Clp1	PF06807.13	1.8e-29	Pre-mRNA cleavage complex II protein Clp1
Sbai2A289T100.1	Prenyltrans	PF00432.20	3.6e-37	Prenyltransferase and squalene oxidase repeat
Sbai7A3T104.1	Prenyltrans	PF00432.20	1.2e-55	Prenyltransferase and squalene oxidase repeat
Sbai1P410T40.1	Presenilin	PF01080.16	5.1e-117	Presenilin
Sbai3C445T40.1	Pre-SET	PF05033.15	2.1e-19	Pre-SET motif
Sbai4A401T61.1	PRMT5	PF05185.15	4.7e-34	PRMT5 arginine-N-methyltransferase
Sbai1C84T3.1	LTP_2	PF14368.5	1.4e-11	Probable lipid transfer
Sbai1P371T66.1	LTP_2	PF14368.5	1.3e-12	Probable lipid transfer
Sbai3C184T13.1	LTP_2	PF14368.5	2e-14	Probable lipid transfer
Sbai7A203T153.1	LTP_2	PF14368.5	1.9e-17	Probable lipid transfer
Sbai7A203T154.1	LTP_2	PF14368.5	2.2e-16	Probable lipid transfer
Sbai7P203T127.1	LTP_2	PF14368.5	3.3e-17	Probable lipid transfer
Sbai8C204T4.1	LTP_2	PF14368.5	2.2e-13	Probable lipid transfer
Sbai9A243T118.1	LTP_2	PF14368.5	1.2e-15	Probable lipid transfer
Sbai7A191T60.1	Peptidase_S9	PF00326.20	3.4e-38	Prolyl oligopeptidase family
Sbai3A185T69.1	Tryp_alpha_amyl	PF00234.21	4.8e-10	Protease inhibitor/seed storage/LTP family
Sbai7C295T13.1	PC_rep	PF01851.21	2.1e-27	Proteasome/cyclosome repeat
Sbai6C86T3.1	BPS1	PF05633.10	1.4e-167	Protein BYPASS1-related
Sbai8C15T19.1	BPS1	PF05633.10	6e-10	Protein BYPASS1-related
Sbai8C49T13.1	BPS1	PF05633.10	3.8e-12	Protein BYPASS1-related
Sbai9C107T14.1	DA1-like	PF12315.7	1.5e-93	Protein DA1
Sbai1A142T53.1	Pkinase	PF00069.24	3.1e-42	Protein kinase domain
Sbai1A218T108.1	Pkinase	PF00069.24	3.5e-44	Protein kinase domain
Sbai1A270T80.1	Pkinase	PF00069.24	3.9e-23	Protein kinase domain
Sbai1A30T91.1	Pkinase	PF00069.24	2.3e-62	Protein kinase domain
Sbai1A33T142.1	Pkinase	PF00069.24	1.3e-49	Protein kinase domain
Sbai1A546T103.1	Pkinase	PF00069.24	1.3e-40	Protein kinase domain
Sbai1C531T12.1	Pkinase	PF00069.24	1.4e-39	Protein kinase domain
Sbai1C641T1.1	Pkinase	PF00069.24	6.9e-27	Protein kinase domain
Sbai2A100T113.1	Pkinase	PF00069.24	1e-16	Protein kinase domain
Sbai2A100T114.1	Pkinase	PF00069.24	2.3e-11	Protein kinase domain
Sbai2A13T156.1	Pkinase	PF00069.24	6e-47	Protein kinase domain
Sbai2A166T127.1	Pkinase	PF00069.24	9.9e-15	Protein kinase domain
Sbai2A238T156.1	Pkinase	PF00069.24	3.9e-43	Protein kinase domain
Sbai2A262T129.1	Pkinase	PF00069.24	5.4e-13	Protein kinase domain
Sbai2A290T83.1	Pkinase	PF00069.24	4.4e-56	Protein kinase domain
Sbai2A297T78.1	Pkinase	PF00069.24	3.7e-44	Protein kinase domain
Sbai2A31T104.1	Pkinase	PF00069.24	1.4e-11	Protein kinase domain
Sbai2P106T79.1	Pkinase	PF00069.24	4.9e-37	Protein kinase domain
Sbai3A124T85.1	Pkinase	PF00069.24	4.1e-38	Protein kinase domain
Sbai3A250T131.1	Pkinase	PF00069.24	1.6e-46	Protein kinase domain
Sbai3A269T127.1	Pkinase	PF00069.24	5.5e-37	Protein kinase domain
Sbai3A283T105.1	Pkinase	PF00069.24	1e-12	Protein kinase domain
Sbai3A2T92.1	Pkinase	PF00069.24	1.9e-36	Protein kinase domain
Sbai3A33T125.1	Pkinase	PF00069.24	1.9e-21	Protein kinase domain
Sbai3A40T125.1	Pkinase	PF00069.24	6.1e-19	Protein kinase domain
Sbai3A43T85.1	Pkinase	PF00069.24	1.7e-47	Protein kinase domain
Sbai3C244T8.1	Pkinase	PF00069.24	2.1e-43	Protein kinase domain
Sbai3C246T4.1	Pkinase	PF00069.24	4.2e-20	Protein kinase domain
Sbai3C294T4.1	Pkinase	PF00069.24	6.4e-23	Protein kinase domain
Sbai3C43T5.1	Pkinase	PF00069.24	1.8e-14	Protein kinase domain
Sbai3P127T45.1	Pkinase	PF00069.24	4.3e-27	Protein kinase domain
Sbai4C6T19.1	Pkinase	PF00069.24	4e-33	Protein kinase domain
Sbai5A4T120.1	Pkinase	PF00069.24	2e-44	Protein kinase domain
Sbai5C59T5.1	Pkinase	PF00069.24	8.5e-46	Protein kinase domain
Sbai6A74T84.1	Pkinase	PF00069.24	3.8e-23	Protein kinase domain
Sbai6A74T85.1	Pkinase	PF00069.24	2.7e-22	Protein kinase domain
Sbai6A94T76.1	Pkinase	PF00069.24	7.2e-22	Protein kinase domain
Sbai6C89T2.1	Pkinase	PF00069.24	1.3e-47	Protein kinase domain
Sbai6C90T11.1	Pkinase	PF00069.24	1.5e-41	Protein kinase domain
Sbai7A292T96.1	Pkinase	PF00069.24	2.1e-38	Protein kinase domain
Sbai7C63T3.1	Pkinase	PF00069.24	6.4e-71	Protein kinase domain
Sbai8A137T137.1	Pkinase	PF00069.24	2.4e-40	Protein kinase domain
Sbai8A257T64.1	Pkinase	PF00069.24	3.2e-48	Protein kinase domain
Sbai9A139T65.1	Pkinase	PF00069.24	9.2e-43	Protein kinase domain
Sbai9A14T80.1	Pkinase	PF00069.24	4.8e-10	Protein kinase domain
Sbai9A212T155.1	Pkinase	PF00069.24	2.1e-42	Protein kinase domain
Sbai9A26T65.1	Pkinase	PF00069.24	7.7e-31	Protein kinase domain
Sbai1P600T41.1	DUF1005	PF06219.11	3.7e-87	Protein of unknown function (DUF1005)
Sbai8C3T13.1	DUF1005	PF06219.11	4.6e-164	Protein of unknown function (DUF1005)
Sbai2A278T72.1	DUF1068	PF06364.11	3.2e-61	Protein of unknown function (DUF1068)
Sbai3C48T5.1	DUF1084	PF06454.10	6e-124	Protein of unknown function (DUF1084)
Sbai5C344T25.1	DUF1084	PF06454.10	2.4e-123	Protein of unknown function (DUF1084)
Sbai6A152T57.1	DUF1195	PF06708.10	5.6e-58	Protein of unknown function (DUF1195)
Sbai2C36T12.1	DUF1218	PF06749.11	5.5e-31	Protein of unknown function (DUF1218)
Sbai1P588T74.1	DUF1279	PF06916.12	1.3e-26	Protein of unknown function (DUF1279)
Sbai9P249T95.1	DUF1295	PF06966.11	8.7e-69	Protein of unknown function (DUF1295)
Sbai2A150T93.1	DUF1296	PF06972.10	3.8e-26	Protein of unknown function (DUF1296)
Sbai3A23T111.1	DUF1296	PF06972.10	7.5e-25	Protein of unknown function (DUF1296)
Sbai5C375T21.1	DUF1296	PF06972.10	5.2e-32	Protein of unknown function (DUF1296)
Sbai7C261T19.1	DUF1296	PF06972.10	6.5e-25	Protein of unknown function (DUF1296)
Sbai1A636T114.1	DUF1639	PF07797.13	1.7e-27	Protein of unknown function (DUF1639)
Sbai5P112T39.1	DUF1644	PF07800.11	1.5e-56	Protein of unknown function (DUF1644)
Sbai1C6T17.1	DUF1645	PF07816.10	1.7e-25	Protein of unknown function (DUF1645)
Sbai1A18T127.1	DUF1666	PF07891.11	1.6e-96	Protein of unknown function (DUF1666)
Sbai5A130T87.1	DUF1677	PF07911.12	2.2e-36	Protein of unknown function (DUF1677)
Sbai3A113T85.1	DUF1681	PF07933.13	5.9e-46	Protein of unknown function (DUF1681)
Sbai1C610T4.1	DUF1682	PF07946.13	3.7e-84	Protein of unknown function (DUF1682)
Sbai8C137T17.1	DUF2012	PF09430.9	1.1e-14	Protein of unknown function (DUF2012)
Sbai2P131T26.1	DUF2921	PF11145.7	1.7e-266	Protein of unknown function (DUF2921)
Sbai3C36T3.1	DUF2921	PF11145.7	6.8e-245	Protein of unknown function (DUF2921)
Sbai5A218T85.1	DUF3223	PF11523.7	6e-24	Protein of unknown function (DUF3223)
Sbai5A220T81.1	DUF3223	PF11523.7	6e-24	Protein of unknown function (DUF3223)
Sbai2A90T97.1	DUF3537	PF12056.7	6.1e-135	Protein of unknown function (DUF3537)
Sbai8A219T42.1	DUF3741	PF12552.7	3.1e-24	Protein of unknown function (DUF3741)
Sbai8C110T7.1	DUF3741	PF12552.7	3.1e-10	Protein of unknown function (DUF3741)
Sbai2C98T7.1	DUF3754	PF12576.7	8.7e-28	Protein of unknown function (DUF3754)
Sbai4C113T6.1	DUF4005	PF13178.5	2.6e-12	Protein of unknown function (DUF4005)
Sbai1C471T9.1	DUF410	PF04190.12	1.2e-62	Protein of unknown function (DUF410)
Sbai1A399T104.1	DUF455	PF04305.13	7.3e-97	Protein of unknown function (DUF455)
Sbai1A573T93.1	DUF502	PF04367.12	3.7e-29	Protein of unknown function (DUF502)
Sbai3A237T143.1	DUF502	PF04367.12	2.4e-29	Protein of unknown function (DUF502)
Sbai6A88T68.1	DUF502	PF04367.12	1.4e-28	Protein of unknown function (DUF502)
Sbai7C259T0.1	DUF563	PF04577.13	6.5e-16	Protein of unknown function (DUF563)
Sbai7C264T4.1	DUF568	PF04526.12	7.8e-52	Protein of unknown function (DUF568)
Sbai2A167T135.1	DUF616	PF04765.12	3.7e-125	Protein of unknown function (DUF616)
Sbai2A18T78.1	DUF620	PF04788.11	4.3e-113	Protein of unknown function (DUF620)
Sbai4C263T20.1	DUF620	PF04788.11	1.1e-96	Protein of unknown function (DUF620)
Sbai1A590T76.1	DUF630	PF04783.11	7.9e-25	Protein of unknown function (DUF630)
Sbai3A144T133.1	DUF630	PF04783.11	2e-21	Protein of unknown function (DUF630)
Sbai3C28T14.1	DUF640	PF04852.11	9.7e-65	Protein of unknown function (DUF640)
Sbai3P201T41.1	DUF640	PF04852.11	2.1e-53	Protein of unknown function (DUF640)
Sbai5C16T0.1	DUF640	PF04852.11	6.9e-64	Protein of unknown function (DUF640)
Sbai5C19T1.1	DUF640	PF04852.11	6.9e-64	Protein of unknown function (DUF640)
Sbai5C41T17.1	DUF640	PF04852.11	1.5e-62	Protein of unknown function (DUF640)
Sbai5P385T53.1	DUF640	PF04852.11	1.9e-49	Protein of unknown function (DUF640)
Sbai7P268T48.1	DUF640	PF04852.11	4.1e-50	Protein of unknown function (DUF640)
Sbai7P290T16.1	DUF640	PF04852.11	8.7e-48	Protein of unknown function (DUF640)
Sbai7P291T32.1	DUF640	PF04852.11	2.7e-53	Protein of unknown function (DUF640)
Sbai8P210T45.1	DUF640	PF04852.11	7.4e-52	Protein of unknown function (DUF640)
Sbai9P235T99.1	DUF640	PF04852.11	4.4e-54	Protein of unknown function (DUF640)
Sbai2A40T123.1	DUF642	PF04862.11	5.7e-43	Protein of unknown function (DUF642)
Sbai6A224T38.1	DUF668	PF05003.11	1.9e-29	Protein of unknown function (DUF668)
Sbai2P190T64.1	DUF677	PF05055.11	1.3e-10	Protein of unknown function (DUF677)
Sbai1P627T65.1	DUF679	PF05078.11	1e-62	Protein of unknown function (DUF679)
Sbai2P251T56.1	DUF679	PF05078.11	5.4e-58	Protein of unknown function (DUF679)
Sbai2A253T72.1	DUF707	PF05212.11	1.2e-119	Protein of unknown function (DUF707)
Sbai3A127T129.1	DUF707	PF05212.11	8e-131	Protein of unknown function (DUF707)
Sbai8A251T71.1	DUF707	PF05212.11	8.7e-137	Protein of unknown function (DUF707)
Sbai8A255T64.1	DUF707	PF05212.11	1.6e-95	Protein of unknown function (DUF707)
Sbai8C244T2.1	DUF707	PF05212.11	1.1e-134	Protein of unknown function (DUF707)
Sbai3A161T69.1	DUF789	PF05623.11	3e-79	Protein of unknown function (DUF789)
Sbai7A232T93.1	DUF789	PF05623.11	2.9e-94	Protein of unknown function (DUF789)
Sbai7A307T96.1	DUF2451	PF10474.8	5.6e-67	Protein of unknown function C-terminus (DUF2451)
Sbai8C30T18.1	DUF89	PF01937.18	1.3e-49	Protein of unknown function DUF89
Sbai1A192T132.1	DUF393	PF04134.11	3.3e-28	Protein of unknown function, DUF393
Sbai5C88T20.1	DUF538	PF04398.11	6.4e-30	Protein of unknown function, DUF538
Sbai8A15T122.1	DUF547	PF04784.13	2e-41	Protein of unknown function, DUF547
Sbai3A270T130.1	DUF599	PF04654.11	1.4e-51	Protein of unknown function, DUF599
Sbai5C299T0.1	DUF599	PF04654.11	1.2e-44	Protein of unknown function, DUF599
Sbai7C245T13.1	DUF599	PF04654.11	5.2e-62	Protein of unknown function, DUF599
Sbai3A222T52.1	DUF604	PF04646.11	9.2e-63	Protein of unknown function, DUF604
Sbai1A233T80.1	B56	PF01603.19	6.2e-186	Protein phosphatase 2A regulatory B subunit (B56 family)
Sbai3C444T1.1	B56	PF01603.19	1e-185	Protein phosphatase 2A regulatory B subunit (B56 family)
Sbai1A368T116.1	PP2C	PF00481.20	4.8e-42	Protein phosphatase 2C
Sbai1A604T102.1	PP2C	PF00481.20	3e-58	Protein phosphatase 2C
Sbai2A16T134.1	PP2C	PF00481.20	1.1e-65	Protein phosphatase 2C
Sbai2C280T19.1	PP2C	PF00481.20	6.6e-44	Protein phosphatase 2C
Sbai3A72T90.1	PP2C	PF00481.20	2.9e-42	Protein phosphatase 2C
Sbai4A397T118.1	PP2C	PF00481.20	2.3e-62	Protein phosphatase 2C
Sbai4A65T44.1	PP2C	PF00481.20	7.6e-18	Protein phosphatase 2C
Sbai7C231T9.1	PP2C	PF00481.20	3e-43	Protein phosphatase 2C
Sbai8A160T80.1	PP2C	PF00481.20	5.5e-25	Protein phosphatase 2C
Sbai8A32T171.1	PP2C	PF00481.20	1.5e-55	Protein phosphatase 2C
Sbai8A41T113.1	PP2C	PF00481.20	3.2e-29	Protein phosphatase 2C
Sbai8A6T161.1	PP2C	PF00481.20	1.5e-41	Protein phosphatase 2C
Sbai8A83T129.1	PP2C	PF00481.20	2.9e-71	Protein phosphatase 2C
Sbai3A294T80.1	RETICULATA-like	PF11891.7	2.8e-64	Protein RETICULATA-related
Sbai7C306T11.1	RETICULATA-like	PF11891.7	1.5e-60	Protein RETICULATA-related
Sbai1C642T21.1	SCAI	PF12070.7	3.6e-189	Protein SCAI
Sbai1A166T103.1	Pkinase_Tyr	PF07714.16	1.7e-34	Protein tyrosine kinase
Sbai1A17T129.1	Pkinase_Tyr	PF07714.16	8.1e-27	Protein tyrosine kinase
Sbai1A251T79.1	Pkinase_Tyr	PF07714.16	6.1e-48	Protein tyrosine kinase
Sbai1A348T129.1	Pkinase_Tyr	PF07714.16	2.5e-60	Protein tyrosine kinase
Sbai1A520T55.1	Pkinase_Tyr	PF07714.16	4.4e-11	Protein tyrosine kinase
Sbai1C177T1.1	Pkinase_Tyr	PF07714.16	2.4e-34	Protein tyrosine kinase
Sbai1C5T20.1	Pkinase_Tyr	PF07714.16	3.5e-37	Protein tyrosine kinase
[truncated: 703 more rows]
